# Supplementary material for: 1-Benzyl-6-chloro­indoline-2,3-dione
Source: Acta Crystallogr Sect E Struct Rep Online. 2011 Nov 25;67(Pt 12):o3427. doi: 10.1107/S1600536811048665 (PMC3239061; doi:10.1107/S1600536811048665)
Supplement: Supplementary file 2 [file e-67-o3427-Isup2.hkl]

# 
# h,k,l, Fc-squared, Fo-squared, sigma(Fo-squared) and status flag 
# 
data_I
_shelx_title ' X in P-1' 
_shelx_refln_list_code          4 
_shelx_F_calc_maximum      118.30 
_exptl_crystal_F_000       280.00 
_reflns_d_resolution_high  0.8293 
 
loop_ 
 _symmetry_equiv_pos_as_xyz 
 'x, y, z' 
 '-x, -y, -z' 
 
_cell_length_a     7.1870 
_cell_length_b     7.5800 
_cell_length_c    12.0120 
_cell_angle_alpha  80.240 
_cell_angle_beta   84.900 
_cell_angle_gamma  79.740 
 
_shelx_F_squared_multiplier     1.000 
 
loop_ 
 _refln_index_h 
 _refln_index_k 
 _refln_index_l 
 _refln_F_squared_calc 
 _refln_F_squared_meas 
 _refln_F_squared_sigma 
 _refln_observed_status 
   1   0   0       15.00       44.54      0.79 o 
   2   0   0     2545.91     2558.82     25.12 o 
   3   0   0        5.29       31.29      1.26 o 
   4   0   0      212.03      235.11      2.67 o 
   5   0   0       58.15       60.92      2.10 o 
   6   0   0       22.46       25.72      1.68 o 
   7   0   0        9.75       10.24      1.57 o 
   8   0   0        3.42        4.97      1.30 o 
  -8   1   0        0.20        0.16      1.00 o 
  -7   1   0        4.44        2.94      0.98 o 
  -6   1   0        5.20        7.83      0.87 o 
  -5   1   0       73.15       68.81      1.76 o 
  -4   1   0       70.22       80.10      1.59 o 
  -3   1   0      147.32      165.90      1.91 o 
  -2   1   0      650.04      593.02     13.32 o 
  -1   1   0      340.76      330.69      7.73 o 
   0   1   0      950.70      937.92      7.80 o 
   1   1   0      116.69      116.61      0.96 o 
   2   1   0     5744.02     5787.61     39.48 o 
   3   1   0       93.70       88.87      1.35 o 
   4   1   0      105.93       99.66      1.65 o 
   5   1   0       76.74       73.07      1.79 o 
   6   1   0       32.43       32.62      1.44 o 
   7   1   0       18.07       16.84      1.38 o 
   8   1   0        4.00        4.86      1.06 o 
  -7   2   0       48.69       45.52      1.96 o 
  -6   2   0        7.82        7.20      0.98 o 
  -5   2   0        2.10        1.35      0.70 o 
  -4   2   0       61.70       58.27      1.48 o 
  -3   2   0       65.45       65.36      1.37 o 
  -2   2   0        8.08        5.34      0.66 o 
  -1   2   0       26.35       23.19      0.66 o 
   0   2   0      928.26      830.27     11.07 o 
   1   2   0      272.13      297.04      1.93 o 
   2   2   0      163.17      155.41      1.59 o 
   3   2   0      818.39      836.01      4.19 o 
   4   2   0       38.23       42.03      1.24 o 
   5   2   0        1.49        0.59      0.59 o 
   6   2   0      105.43      101.68      2.41 o 
   7   2   0       24.32       23.97      1.56 o 
   8   2   0        0.38        0.06      0.93 o 
  -7   3   0        6.36        8.74      1.09 o 
  -6   3   0        8.64        4.31      1.08 o 
  -5   3   0       14.34       13.58      1.11 o 
  -4   3   0       78.34       81.90      1.83 o 
  -3   3   0        8.48        7.23      0.83 o 
  -2   3   0      320.15      329.77      2.86 o 
  -1   3   0       40.20       46.81      1.04 o 
   0   3   0     1360.09     1321.77     20.40 o 
   1   3   0       49.29       50.81      1.02 o 
   2   3   0       78.17       77.92      1.30 o 
   3   3   0       47.35       47.64      1.30 o 
   4   3   0      109.77      117.73      1.95 o 
   5   3   0      188.52      199.87      2.80 o 
   6   3   0        6.69        8.06      1.02 o 
   7   3   0       15.25       15.73      1.36 o 
   8   3   0        0.40        1.28      1.05 o 
  -6   4   0       23.86       19.85      1.55 o 
  -5   4   0        2.31        3.41      0.92 o 
  -4   4   0      506.33      521.51      4.76 o 
  -3   4   0       25.87       24.11      1.14 o 
  -2   4   0      123.75      124.90      2.08 o 
  -1   4   0       45.40       52.66      1.35 o 
   0   4   0      578.96      596.81      9.15 o 
   1   4   0       63.88       71.65      1.40 o 
   2   4   0        6.42        6.12      0.65 o 
   3   4   0       51.92       53.35      1.49 o 
   4   4   0      153.49      158.68      2.51 o 
   5   4   0       44.38       44.72      1.67 o 
   6   4   0      103.84      109.27      2.57 o 
   7   4   0       42.99       45.94      2.00 o 
   8   4   0        2.71        3.77      1.09 o 
  -6   5   0        9.59       10.80      1.35 o 
  -5   5   0       24.74       23.89      2.27 o 
  -4   5   0       19.54       20.89      1.41 o 
  -3   5   0       68.11       63.46      1.99 o 
  -2   5   0       89.86       84.53      2.08 o 
  -1   5   0        4.36        3.60      0.74 o 
   0   5   0      110.28      118.89      2.06 o 
   1   5   0       48.11       49.68      1.50 o 
   2   5   0      233.07      229.77      2.83 o 
   3   5   0        8.81        9.73      0.78 o 
   4   5   0       17.75       20.96      1.20 o 
   5   5   0        0.65        1.19      1.19 o 
   6   5   0       27.46       26.36      1.59 o 
   7   5   0        2.77        1.73      0.99 o 
  -5   6   0        9.87       13.68      1.38 o 
  -4   6   0       34.91       40.32      1.84 o 
  -3   6   0      156.26      161.16      3.29 o 
  -2   6   0        3.64        5.81      0.97 o 
  -1   6   0      110.07      117.90      2.51 o 
   0   6   0        1.37        5.96      1.46 o 
   1   6   0       70.10       73.08      2.05 o 
   2   6   0       40.05       43.88      1.67 o 
   3   6   0       69.74       68.52      2.08 o 
   4   6   0        0.83        0.84      0.90 o 
   5   6   0        2.43        3.17      0.89 o 
   6   6   0        1.21        1.29      1.05 o 
   7   6   0        0.59        1.47      0.97 o 
  -4   7   0        3.55        3.42      1.18 o 
  -3   7   0        3.41        4.09      1.05 o 
  -2   7   0        9.05        7.44      1.21 o 
  -1   7   0       33.80       34.53      1.74 o 
   0   7   0        8.07        7.05      0.89 o 
   1   7   0       12.68       18.94      1.35 o 
   2   7   0        2.66        2.95      0.93 o 
   3   7   0      144.34      149.52      3.27 o 
   4   7   0        3.09        5.98      1.09 o 
   5   7   0        8.01        7.27      1.36 o 
   6   7   0        3.19        4.53      1.15 o 
  -2   8   0       10.42       11.82      1.41 o 
  -1   8   0       11.68       10.22      1.40 o 
   0   8   0        9.43        9.65      1.01 o 
   1   8   0        3.18        2.68      1.09 o 
   2   8   0        8.98       11.01      1.25 o 
   3   8   0       13.83       17.17      1.40 o 
   4   8   0        0.32        0.53      1.13 o 
   5   8   0        3.17        2.14      1.16 o 
  -4  -8   1        1.97        2.36      1.27 o 
  -3  -8   1        3.95        1.33      1.15 o 
  -2  -8   1        1.04        0.48      1.02 o 
  -1  -8   1        0.03        0.74      0.86 o 
   0  -8   1        0.74        1.18      0.63 o 
   1  -8   1        4.80        5.53      1.04 o 
   2  -8   1        6.34        4.56      1.33 o 
  -6  -7   1       10.87       11.59      1.49 o 
  -5  -7   1        1.10        0.91      1.16 o 
  -4  -7   1        6.43        6.23      1.36 o 
  -3  -7   1        4.61        4.99      1.17 o 
  -2  -7   1        5.55        6.12      1.10 o 
  -1  -7   1       48.69       46.26      1.81 o 
   0  -7   1       20.04       20.30      0.93 o 
   1  -7   1        4.95        6.84      1.06 o 
   2  -7   1        0.09        0.94      0.94 o 
   3  -7   1        4.15        5.32      1.18 o 
   4  -7   1        2.58        2.95      1.24 o 
  -7  -6   1        0.37        0.52      1.06 o 
  -6  -6   1       14.56       15.02      1.51 o 
  -5  -6   1        0.12        1.04      0.92 o 
  -4  -6   1       43.47       41.28      1.80 o 
  -3  -6   1        0.57        0.12      0.86 o 
  -2  -6   1       39.08       42.67      1.72 o 
  -1  -6   1       59.47       57.06      1.84 o 
   0  -6   1       10.61       10.86      0.90 o 
   1  -6   1      107.61      107.63      2.47 o 
   2  -6   1       38.32       37.52      1.71 o 
   3  -6   1       16.66       14.82      1.31 o 
   4  -6   1        1.80        3.43      1.02 o 
   5  -6   1       18.89       23.56      1.74 o 
  -7  -5   1        3.05        2.83      1.12 o 
  -6  -5   1       16.44       17.47      1.39 o 
  -5  -5   1        0.83        1.11      0.85 o 
  -4  -5   1       10.23        8.95      0.98 o 
  -3  -5   1        2.45        2.78      0.74 o 
  -2  -5   1       14.19       15.47      0.97 o 
  -1  -5   1       22.48       27.69      1.15 o 
   0  -5   1        0.96        1.80      0.45 o 
   1  -5   1       39.38       36.76      1.34 o 
   2  -5   1        0.71        0.35      0.76 o 
   3  -5   1       21.03       19.20      1.31 o 
   4  -5   1        0.39        1.94      0.96 o 
   5  -5   1       43.35       39.49      2.07 o 
   6  -5   1       21.42       22.77      1.87 o 
  -8  -4   1        3.92        6.87      1.13 o 
  -7  -4   1        0.56        1.76      1.12 o 
  -6  -4   1       11.25        9.94      1.21 o 
  -5  -4   1       13.86       16.38      1.16 o 
  -4  -4   1       63.66       59.89      1.71 o 
  -3  -4   1      164.20      191.90      2.52 o 
  -2  -4   1      186.05      205.74      2.45 o 
  -1  -4   1        7.47        3.74      0.54 o 
   0  -4   1       60.87       65.05      0.94 o 
   1  -4   1      126.70      144.84      2.04 o 
   2  -4   1      287.43      282.41      2.99 o 
   3  -4   1       53.11       49.92      1.60 o 
   4  -4   1      111.93      118.19      2.54 o 
   5  -4   1        1.01        0.18      0.91 o 
   6  -4   1       27.68       28.64      1.71 o 
  -8  -3   1        3.28        2.52      1.01 o 
  -7  -3   1       23.20       22.94      1.51 o 
  -6  -3   1       16.37       16.91      1.19 o 
  -5  -3   1        1.44        1.14      0.72 o 
  -4  -3   1      217.38      236.49      2.86 o 
  -3  -3   1      440.15      470.30      3.54 o 
  -2  -3   1      164.49      175.05      2.01 o 
  -1  -3   1       85.64       97.46      1.45 o 
   0  -3   1       42.31       37.13      0.82 o 
   1  -3   1        5.16        4.16      0.46 o 
   2  -3   1      110.68      112.56      1.68 o 
   3  -3   1      159.80      153.59      2.24 o 
   4  -3   1       17.51       15.51      1.08 o 
   5  -3   1        9.15       11.88      1.09 o 
   6  -3   1        0.25        0.18      0.97 o 
   7  -3   1        0.63        1.22      1.04 o 
  -8  -2   1       20.26       21.17      1.49 o 
  -7  -2   1       10.98       10.35      1.21 o 
  -6  -2   1       22.82       21.81      1.35 o 
  -5  -2   1       39.77       40.80      1.42 o 
  -4  -2   1       83.88       79.28      1.60 o 
  -3  -2   1       36.15       40.75      1.07 o 
  -2  -2   1       24.69       33.49      0.90 o 
  -1  -2   1      763.87      753.13     14.19 o 
   0  -2   1       54.38       52.66      0.67 o 
   1  -2   1        1.88        1.40      0.35 o 
   2  -2   1      358.37      350.10      2.58 o 
   3  -2   1        0.06        1.34      0.41 o 
   4  -2   1       12.55       12.96      0.88 o 
   5  -2   1        0.25        0.78      0.60 o 
   6  -2   1        8.89       11.93      1.04 o 
   7  -2   1        2.16        3.23      1.04 o 
  -8  -1   1        3.12        4.01      1.00 o 
  -7  -1   1        1.69        0.45      0.79 o 
  -6  -1   1        4.75        6.11      0.91 o 
  -5  -1   1       77.88       73.84      1.72 o 
  -4  -1   1       83.14       85.85      1.54 o 
  -3  -1   1      123.23      116.11      1.54 o 
  -2  -1   1     1165.73     1089.10     17.25 o 
  -1  -1   1     1237.22     1218.37     14.69 o 
   0  -1   1     1559.96     1518.69     18.57 o 
   1  -1   1      181.09      179.21      1.34 o 
   2  -1   1      166.04      180.01      1.66 o 
   3  -1   1      267.67      265.68      2.37 o 
   4  -1   1      252.58      264.84      2.74 o 
   5  -1   1        7.83        5.65      0.76 o 
   6  -1   1       20.57       17.13      1.25 o 
   7  -1   1        1.08        0.83      0.89 o 
   8  -1   1        0.01        0.23      1.00 o 
  -8   0   1        0.01        0.54      0.95 o 
  -7   0   1        0.15        1.29      0.79 o 
  -6   0   1       10.49        8.24      0.98 o 
  -5   0   1        5.77        6.11      0.86 o 
  -4   0   1      176.22      174.52      2.27 o 
  -3   0   1      790.17      769.64      3.98 o 
  -2   0   1      485.38      472.27      2.61 o 
  -1   0   1     1326.78     1318.87     13.81 o 
   0   0   1      617.63      640.25      4.94 o 
   1   0   1       13.82       29.74      1.16 o 
   2   0   1    13994.84    14630.26     73.35 o 
   3   0   1     1400.48     1329.00     23.89 o 
   4   0   1      496.46      513.18      4.23 o 
   5   0   1        3.15        2.98      1.18 o 
   6   0   1       14.07       15.37      1.34 o 
   7   0   1        0.43        1.30      1.30 o 
   8   0   1        1.87        4.08      1.42 o 
  -8   1   1        5.64        6.11      1.20 o 
  -7   1   1       12.09       10.97      1.14 o 
  -6   1   1        0.61        1.00      0.70 o 
  -5   1   1       19.71       18.39      1.07 o 
  -4   1   1       36.27       39.60      1.24 o 
  -3   1   1       38.07       24.86      0.89 o 
  -2   1   1        1.55        1.42      0.35 o 
  -1   1   1      637.22      625.07     10.91 o 
   0   1   1      434.07      383.24      4.82 o 
   1   1   1     2299.66     2369.49     19.23 o 
   2   1   1     5749.14     5850.97     39.53 o 
   3   1   1        3.67        2.53      0.63 o 
   4   1   1     2768.43     2701.77     37.05 o 
   5   1   1      180.11      164.85      2.55 o 
   6   1   1       63.56       61.44      1.92 o 
   7   1   1        1.78        4.81      1.03 o 
   8   1   1        0.69        1.85      0.95 o 
  -7   2   1       36.53       36.89      1.80 o 
  -6   2   1        0.02        0.80      0.80 o 
  -5   2   1       90.10       85.10      2.05 o 
  -4   2   1       12.90       11.51      0.87 o 
  -3   2   1      177.99      169.31      2.05 o 
  -2   2   1        0.49        0.46      0.29 o 
  -1   2   1      366.31      371.56      2.38 o 
   0   2   1        6.31        3.72      0.20 o 
   1   2   1       21.81       20.13      0.62 o 
   2   2   1       85.16       73.24      1.07 o 
   3   2   1        0.79        0.06      0.39 o 
   4   2   1       87.35       87.70      1.59 o 
   5   2   1        2.09        3.08      0.58 o 
   6   2   1        0.02        0.06      0.82 o 
   7   2   1       14.33       11.16      1.25 o 
   8   2   1        6.52       10.70      1.24 o 
  -7   3   1       10.07       10.60      1.24 o 
  -6   3   1       11.27       12.72      1.12 o 
  -5   3   1      159.93      162.93      2.76 o 
  -4   3   1        4.66        3.14      0.75 o 
  -3   3   1       61.31       57.82      1.46 o 
  -2   3   1      144.81      132.43      1.83 o 
  -1   3   1       72.06       83.99      1.30 o 
   0   3   1      829.06      756.60     17.30 o 
   1   3   1       75.83       81.38      1.27 o 
   2   3   1      982.12      959.67      4.34 o 
   3   3   1       30.66       36.29      1.09 o 
   4   3   1       63.32       50.10      1.38 o 
   5   3   1       73.16       74.30      1.86 o 
   6   3   1       22.99       23.44      1.30 o 
   7   3   1       23.28       27.19      1.53 o 
   8   3   1        0.80        0.69      1.05 o 
  -6   4   1        0.29        2.08      0.92 o 
  -5   4   1        1.57        3.29      0.90 o 
  -4   4   1        0.42        0.99      0.75 o 
  -3   4   1        0.01        0.12      0.58 o 
  -2   4   1      208.53      196.15      2.51 o 
  -1   4   1      179.37      200.28      2.35 o 
   0   4   1       98.52       84.99      1.78 o 
   1   4   1      102.00      120.52      1.72 o 
   2   4   1      143.20      139.61      1.94 o 
   3   4   1        6.96        6.64      0.69 o 
   4   4   1       31.70       30.75      1.23 o 
   5   4   1        1.92        2.29      0.76 o 
   6   4   1        4.94        3.89      0.94 o 
   7   4   1        1.08        0.29      1.00 o 
   8   4   1       12.31       12.38      1.43 o 
  -6   5   1       16.28       15.13      1.37 o 
  -5   5   1       45.38       46.98      1.95 o 
  -4   5   1       92.62       98.20      2.49 o 
  -3   5   1        0.09        0.47      0.88 o 
  -2   5   1      147.25      148.03      2.47 o 
  -1   5   1        1.76        2.56      0.73 o 
   0   5   1      194.56      199.07      2.20 o 
   1   5   1       49.46       51.27      1.47 o 
   2   5   1       44.49       49.76      1.44 o 
   3   5   1       26.14       24.52      1.13 o 
   4   5   1       49.52       41.86      1.54 o 
   5   5   1       18.79       16.41      1.13 o 
   6   5   1        4.02        4.47      1.00 o 
   7   5   1        2.18        2.09      0.92 o 
  -5   6   1        3.88        3.31      1.08 o 
  -4   6   1       49.65       44.26      1.94 o 
  -3   6   1       55.91       60.50      2.12 o 
  -2   6   1       94.62       94.32      2.42 o 
  -1   6   1      172.16      200.37      3.02 o 
   0   6   1       27.26       28.59      1.16 o 
   1   6   1        9.31       11.13      1.14 o 
   2   6   1       49.76       44.58      1.72 o 
   3   6   1        0.37        1.81      0.72 o 
   4   6   1        0.69        1.56      0.77 o 
   5   6   1       13.77       13.44      1.25 o 
   6   6   1        4.78        7.21      1.11 o 
   7   6   1        0.83        1.03      1.03 o 
  -4   7   1        5.67        6.01      1.16 o 
  -3   7   1       12.30       13.64      1.33 o 
  -2   7   1        1.19        0.24      1.02 o 
  -1   7   1       56.49       57.19      2.10 o 
   0   7   1       34.41       35.85      3.75 o 
   1   7   1      142.84      155.11      3.15 o 
   2   7   1        5.16        5.75      1.19 o 
   3   7   1        0.87        0.06      1.11 o 
   4   7   1        0.45        0.60      1.03 o 
   5   7   1       21.47       24.04      1.60 o 
   6   7   1       16.07       16.17      1.56 o 
  -2   8   1        0.95        1.81      1.05 o 
  -1   8   1        0.93        0.24      1.09 o 
   0   8   1        9.72       11.87      1.01 o 
   1   8   1        0.73        0.82      1.09 o 
   2   8   1        0.84        0.12      0.99 o 
   3   8   1        0.04        0.97      1.03 o 
   4   8   1        5.72        5.92      1.20 o 
   5   8   1        1.10        1.22      1.22 o 
   1   9   1        0.08        2.17      1.05 o 
   2   9   1        2.79        3.33      1.23 o 
  -4  -8   2        4.42        4.00      1.24 o 
  -3  -8   2       15.27       13.08      1.48 o 
  -2  -8   2        0.20        0.12      1.06 o 
  -1  -8   2        0.11        0.17      0.90 o 
   0  -8   2        3.73        1.18      0.77 o 
   1  -8   2        1.57        1.52      1.07 o 
   2  -8   2        0.09        0.78      1.13 o 
  -6  -7   2        0.55        0.11      1.16 o 
  -5  -7   2        3.59        5.57      1.01 o 
  -4  -7   2       33.48       29.86      1.80 o 
  -3  -7   2       35.79       36.48      1.94 o 
  -2  -7   2        4.02        4.15      1.14 o 
  -1  -7   2       25.68       25.31      1.50 o 
   0  -7   2        3.81        3.67      0.71 o 
   1  -7   2        0.74        0.91      0.91 o 
   2  -7   2       16.88       17.22      1.44 o 
   3  -7   2        5.63        6.84      1.16 o 
  -6  -6   2        6.41        5.27      1.23 o 
  -5  -6   2        1.91        0.71      0.89 o 
  -4  -6   2       15.19       14.66      1.33 o 
  -3  -6   2       29.66       31.15      1.58 o 
  -2  -6   2      152.76      147.31      2.80 o 
  -1  -6   2       11.80       12.78      1.06 o 
   0  -6   2       28.58       28.81      0.98 o 
   1  -6   2       89.77       92.85      2.33 o 
   2  -6   2       11.88       11.25      1.17 o 
   3  -6   2        9.10       10.93      1.23 o 
   4  -6   2       18.83       17.97      1.41 o 
   5  -6   2       30.72       32.16      1.87 o 
  -7  -5   2        1.24        0.28      1.02 o 
  -6  -5   2        0.00        0.99      0.99 o 
  -5  -5   2        0.10        0.59      0.77 o 
  -4  -5   2       43.85       44.61      1.69 o 
  -3  -5   2        2.42        2.54      0.78 o 
  -2  -5   2        5.66        5.99      0.78 o 
  -1  -5   2       29.33       30.81      1.20 o 
   0  -5   2      105.16      105.37      1.62 o 
   1  -5   2        0.05        0.06      0.57 o 
   2  -5   2        5.29        5.94      0.87 o 
   3  -5   2      305.47      324.09      4.08 o 
   4  -5   2        7.80        6.53      1.19 o 
   5  -5   2        0.08        1.97      0.95 o 
   6  -5   2        0.24        0.29      1.24 o 
  -7  -4   2        4.39        5.43      1.08 o 
  -6  -4   2       41.44       39.81      1.80 o 
  -5  -4   2        7.65        6.86      1.01 o 
  -4  -4   2       42.40       44.41      1.49 o 
  -3  -4   2        5.74        6.47      0.77 o 
  -2  -4   2      200.25      209.84      2.59 o 
  -1  -4   2      117.09      140.65      2.05 o 
   0  -4   2      341.68      378.26      3.24 o 
   1  -4   2        0.95        0.74      0.46 o 
   2  -4   2        4.92        5.68      0.69 o 
   3  -4   2       21.24       17.87      1.06 o 
   4  -4   2       69.44       69.30      2.08 o 
   5  -4   2        1.24        1.49      0.83 o 
   6  -4   2        0.42        0.65      1.02 o 
  -8  -3   2        4.18        5.71      1.08 o 
  -7  -3   2       20.93       18.45      1.40 o 
  -6  -3   2       62.05       59.56      1.96 o 
  -5  -3   2        0.67        0.17      0.64 o 
  -4  -3   2       83.89       89.89      1.87 o 
  -3  -3   2      236.49      240.68      2.67 o 
  -2  -3   2      696.90      765.56      4.28 o 
  -1  -3   2      806.02      897.11      4.36 o 
   0  -3   2      177.31      187.58      1.40 o 
   1  -3   2       34.96       44.42      1.15 o 
   2  -3   2       71.23       73.03      1.44 o 
   3  -3   2       36.51       30.37      1.16 o 
   4  -3   2       43.17       39.70      1.47 o 
   5  -3   2       21.29       17.84      1.25 o 
   6  -3   2       64.13       66.51      2.27 o 
   7  -3   2        0.59        0.53      1.07 o 
  -8  -2   2       25.95       25.39      1.73 o 
  -7  -2   2        3.83        3.04      1.01 o 
  -6  -2   2      162.27      173.14      2.97 o 
  -5  -2   2       14.38       11.30      0.91 o 
  -4  -2   2       37.21       37.31      1.20 o 
  -3  -2   2      135.70      139.65      1.79 o 
  -2  -2   2       19.19       17.55      0.74 o 
  -1  -2   2      434.35      461.51      2.72 o 
   0  -2   2      650.15      651.81      9.65 o 
   1  -2   2     2274.82     2192.71     25.73 o 
   2  -2   2      200.48      200.24      2.05 o 
   3  -2   2       36.52       39.03      1.20 o 
   4  -2   2      134.02      136.80      2.20 o 
   5  -2   2        0.06        0.29      0.69 o 
   6  -2   2        2.46        2.93      0.82 o 
   7  -2   2        1.09        0.81      0.99 o 
  -8  -1   2        2.92        1.14      0.97 o 
  -7  -1   2        9.85       11.10      1.16 o 
  -6  -1   2       83.66       79.99      2.16 o 
  -5  -1   2        1.35        1.27      0.57 o 
  -4  -1   2      307.42      321.82      2.99 o 
  -3  -1   2      219.21      192.28      1.99 o 
  -2  -1   2       23.69       36.34      0.85 o 
  -1  -1   2     6061.75     6235.03     38.59 o 
   0  -1   2     4517.74     4493.67     40.61 o 
   1  -1   2       96.67       95.86      1.11 o 
   2  -1   2      360.36      365.74      2.39 o 
   3  -1   2      165.25      161.28      1.88 o 
   4  -1   2        4.93        4.29      0.66 o 
   5  -1   2       28.67       26.65      1.19 o 
   6  -1   2       69.24       58.76      1.87 o 
   7  -1   2        4.30        4.01      0.90 o 
   8  -1   2        1.66        1.27      0.94 o 
  -8   0   2        0.05        0.30      1.01 o 
  -7   0   2       22.35       22.92      1.54 o 
  -6   0   2        3.89        3.61      0.86 o 
  -5   0   2       13.44        8.84      0.86 o 
  -4   0   2      122.94      125.96      1.97 o 
  -3   0   2       16.77       16.12      0.78 o 
  -2   0   2       52.86       55.34      0.97 o 
  -1   0   2      623.70      578.83     10.75 o 
   0   0   2      144.70      138.26      1.32 o 
   1   0   2      134.32      132.29      1.20 o 
   2   0   2     3508.75     3066.41     30.37 o 
   3   0   2      583.53      514.98      3.51 o 
   4   0   2     1388.85     1141.93      6.33 o 
   5   0   2       33.24       31.21      1.51 o 
   6   0   2       13.64       13.45      1.35 o 
   7   0   2        1.86        3.33      1.23 o 
   8   0   2        2.65        1.65      1.50 o 
  -8   1   2        1.63        1.28      0.91 o 
  -7   1   2       57.14       46.76      1.91 o 
  -6   1   2       40.68       37.80      1.55 o 
  -5   1   2        4.98        4.63      0.75 o 
  -4   1   2       26.81       26.26      1.05 o 
  -3   1   2      133.42      127.94      1.69 o 
  -2   1   2        0.26        0.18      0.29 o 
  -1   1   2      147.56      163.20      1.39 o 
   0   1   2     2399.92     2459.29     30.27 o 
   1   1   2      831.15      853.35     13.19 o 
   2   1   2      467.30      438.35      2.59 o 
   3   1   2      294.33      308.45      2.66 o 
   4   1   2     2213.34     2147.34     35.80 o 
   5   1   2       20.68       18.18      1.21 o 
   6   1   2      752.49      742.97      6.81 o 
   7   1   2       40.64       34.43      1.95 o 
   8   1   2        2.74        1.09      1.37 o 
  -7   2   2       22.81       20.68      1.42 o 
  -6   2   2        1.01        2.23      0.76 o 
  -5   2   2      284.33      294.52      3.51 o 
  -4   2   2       76.84       62.35      1.66 o 
  -3   2   2      614.18      648.61      4.08 o 
  -2   2   2        2.00        1.42      0.47 o 
  -1   2   2     1407.37     1382.65     19.66 o 
   0   2   2        0.84        0.49      0.26 o 
   1   2   2      401.33      408.97      2.36 o 
   2   2   2        4.65        4.44      0.46 o 
   3   2   2        0.82        0.46      0.35 o 
   4   2   2       10.01        7.24      0.64 o 
   5   2   2       62.49       50.69      1.62 o 
   6   2   2      483.15      469.24      5.03 o 
   7   2   2        1.18        2.52      0.97 o 
   8   2   2       45.75       42.43      2.14 o 
  -7   3   2        1.84        0.43      0.98 o 
  -6   3   2        1.04        1.14      0.79 o 
  -5   3   2        1.33        1.16      0.75 o 
  -4   3   2      193.74      195.72      2.76 o 
  -3   3   2      584.49      594.13      4.27 o 
  -2   3   2        4.56        6.98      0.58 o 
  -1   3   2      402.01      432.82      3.03 o 
   0   3   2       82.35       74.29      0.94 o 
   1   3   2       26.95       24.39      0.79 o 
   2   3   2      416.38      410.63      2.86 o 
   3   3   2      296.95      321.08      2.81 o 
   4   3   2      124.14      126.71      2.02 o 
   5   3   2       17.62       14.30      0.93 o 
   6   3   2      102.53       96.20      2.38 o 
   7   3   2       39.78       44.18      1.91 o 
   8   3   2        0.24        1.47      1.18 o 
  -6   4   2        0.20        0.27      0.87 o 
  -5   4   2        6.06        5.32      1.02 o 
  -4   4   2        1.55        1.67      0.80 o 
  -3   4   2       15.45       15.49      1.05 o 
  -2   4   2      178.32      191.36      2.43 o 
  -1   4   2      376.04      403.09      3.34 o 
   0   4   2        0.09        0.33      0.33 o 
   1   4   2        0.04        0.29      0.40 o 
   2   4   2      384.98      370.22      3.07 o 
   3   4   2      134.91      134.95      2.03 o 
   4   4   2       32.61       30.57      1.22 o 
   5   4   2        0.80        1.34      0.64 o 
   6   4   2       51.72       50.85      1.88 o 
   7   4   2        2.13        2.58      0.93 o 
   8   4   2       13.08       12.88      1.39 o 
  -6   5   2        0.69        0.10      0.89 o 
  -5   5   2        6.53        8.34      1.16 o 
  -4   5   2        3.49        3.26      0.91 o 
  -3   5   2      240.12      240.80      3.35 o 
  -2   5   2        5.09        5.47      0.88 o 
  -1   5   2       20.81       21.09      1.15 o 
   0   5   2      423.82      460.38      2.78 o 
   1   5   2        0.38        1.44      0.54 o 
   2   5   2      125.83      125.03      2.08 o 
   3   5   2        1.38        1.41      0.58 o 
   4   5   2      100.72       97.67      2.18 o 
   5   5   2        2.17        2.01      0.82 o 
   6   5   2        6.78        8.17      1.00 o 
   7   5   2        1.98        0.81      0.92 o 
  -5   6   2       18.49       15.42      1.39 o 
  -4   6   2        1.42        0.96      0.84 o 
  -3   6   2        2.84        1.74      0.92 o 
  -2   6   2       75.96       78.81      2.15 o 
  -1   6   2      159.03      162.20      2.81 o 
   0   6   2       55.62       55.42      1.79 o 
   1   6   2      274.25      298.20      3.58 o 
   2   6   2      314.90      315.74      3.73 o 
   3   6   2        0.68        0.77      0.77 o 
   4   6   2        4.15        5.00      0.89 o 
   5   6   2        7.63        7.18      1.07 o 
   6   6   2       14.70       10.73      1.35 o 
   7   6   2        1.44        1.15      0.98 o 
  -4   7   2        0.52        0.65      0.93 o 
  -3   7   2       16.55       17.93      1.32 o 
  -2   7   2       20.46       17.94      1.37 o 
  -1   7   2       36.21       34.31      1.77 o 
   0   7   2       42.59       42.93      2.01 o 
   1   7   2       48.18       54.49      1.98 o 
   2   7   2        0.01        1.05      1.05 o 
   3   7   2      254.62      266.01      4.10 o 
   4   7   2        0.02        0.60      1.01 o 
   5   7   2        0.00        0.59      1.00 o 
   6   7   2        0.58        0.99      0.99 o 
  -2   8   2        0.04        0.06      0.98 o 
  -1   8   2        1.10        0.18      1.15 o 
   0   8   2        0.26        0.63      0.80 o 
   1   8   2        3.24        2.99      1.15 o 
   2   8   2        1.90        2.19      1.06 o 
   3   8   2        8.94        5.62      1.28 o 
   4   8   2        0.81        0.42      0.95 o 
   5   8   2       14.91       15.99      1.46 o 
   1   9   2        0.03        0.43      1.18 o 
   2   9   2       11.35       12.63      1.42 o 
  -3  -8   3        0.88        0.69      1.16 o 
  -2  -8   3        4.10        1.50      1.21 o 
  -1  -8   3        0.01        0.61      0.88 o 
   0  -8   3        0.15        2.20      1.77 o 
   1  -8   3        0.00        0.71      1.11 o 
  -5  -7   3        2.42        0.92      1.04 o 
  -4  -7   3        7.81        8.29      1.24 o 
  -3  -7   3       14.98       14.18      1.36 o 
  -2  -7   3        6.04        4.62      1.07 o 
  -1  -7   3       10.02       11.18      1.15 o 
   0  -7   3        6.16        7.23      1.53 o 
   1  -7   3       25.43       25.39      1.47 o 
   2  -7   3        1.09        0.28      1.03 o 
   3  -7   3        0.56        1.02      1.02 o 
  -6  -6   3       10.72       10.40      1.31 o 
  -5  -6   3        0.01        0.46      0.87 o 
  -4  -6   3        0.31        1.00      1.00 o 
  -3  -6   3       51.06       44.77      1.85 o 
  -2  -6   3       27.58       25.27      1.44 o 
  -1  -6   3        1.85        1.06      0.87 o 
   0  -6   3       20.40       16.56      0.93 o 
   1  -6   3        3.44        3.62      0.91 o 
   2  -6   3       20.78       18.17      1.33 o 
   3  -6   3       40.86       42.86      1.92 o 
   4  -6   3        0.60        0.75      1.10 o 
  -7  -5   3        1.24        1.81      1.04 o 
  -6  -5   3        0.75        1.71      0.90 o 
  -5  -5   3        3.92        3.85      0.87 o 
  -4  -5   3        0.13        0.59      0.76 o 
  -3  -5   3        0.18        0.71      0.71 o 
  -2  -5   3       14.12       13.99      0.95 o 
  -1  -5   3        0.82        0.06      0.65 o 
   0  -5   3      101.72      100.34      2.66 o 
   1  -5   3       31.22       34.68      1.32 o 
   2  -5   3        0.72        0.34      0.80 o 
   3  -5   3       85.00       86.70      2.33 o 
   4  -5   3        0.00        0.00      0.99 o 
   5  -5   3       38.69       41.88      2.05 o 
  -7  -4   3        8.27        7.75      1.21 o 
  -6  -4   3       14.25       15.91      1.31 o 
  -5  -4   3       14.11       14.25      1.04 o 
  -4  -4   3       36.90       33.14      1.46 o 
  -3  -4   3        5.32        4.12      0.82 o 
  -2  -4   3       16.98       21.00      1.01 o 
  -1  -4   3       66.79       65.01      1.59 o 
   0  -4   3       32.66       31.43      0.79 o 
   1  -4   3       18.66       22.27      0.98 o 
   2  -4   3       16.67       16.47      0.92 o 
   3  -4   3       72.46       69.71      1.85 o 
   4  -4   3        8.92       11.41      1.06 o 
   5  -4   3       11.40        8.57      1.12 o 
   6  -4   3        5.86        8.83      1.23 o 
  -8  -3   3       10.29       10.51      1.37 o 
  -7  -3   3        7.12        9.93      1.16 o 
  -6  -3   3        1.46        2.49      0.90 o 
  -5  -3   3        2.24        1.60      0.74 o 
  -4  -3   3       49.23       48.16      1.50 o 
  -3  -3   3       39.58       41.96      1.33 o 
  -2  -3   3      108.67      101.16      1.62 o 
  -1  -3   3       93.38       78.30      1.46 o 
   0  -3   3      831.09      931.46     47.56 o 
   1  -3   3      208.28      219.31      2.35 o 
   2  -3   3      174.10      178.91      2.29 o 
   3  -3   3       22.56       25.52      1.26 o 
   4  -3   3       28.26       32.07      1.33 o 
   5  -3   3        5.17        3.50      0.93 o 
   6  -3   3        1.43        0.12      0.99 o 
   7  -3   3        0.30        0.17      0.91 o 
  -8  -2   3       11.96        8.14      1.30 o 
  -7  -2   3       21.30       17.07      1.40 o 
  -6  -2   3       42.86       45.34      1.82 o 
  -5  -2   3       12.99       12.92      0.97 o 
  -4  -2   3       14.16       14.43      0.91 o 
  -3  -2   3        2.83        2.84      0.45 o 
  -2  -2   3      382.03      404.54      2.93 o 
  -1  -2   3      133.23      148.06      1.66 o 
   0  -2   3       62.10       81.11      1.10 o 
   1  -2   3      342.17      326.36      2.49 o 
   2  -2   3      112.56      118.22      1.62 o 
   3  -2   3      956.97      987.26      5.15 o 
   4  -2   3       17.46       18.37      1.02 o 
   5  -2   3        4.46        2.52      0.79 o 
   6  -2   3        1.31        4.46      0.85 o 
   7  -2   3        3.25        0.39      0.96 o 
  -8  -1   3        1.53        2.26      0.99 o 
  -7  -1   3        0.00        1.00      0.77 o 
  -6  -1   3       31.68       26.82      1.43 o 
  -5  -1   3        4.00        5.10      0.76 o 
  -4  -1   3      585.90      598.80      4.39 o 
  -3  -1   3        7.22        5.89      0.57 o 
  -2  -1   3      243.76      239.53      2.08 o 
  -1  -1   3      799.47      810.04     14.95 o 
   0  -1   3      116.08       96.88      0.80 o 
   1  -1   3      818.56      757.98     14.87 o 
   2  -1   3       51.69       66.18      1.13 o 
   3  -1   3        0.96        3.01      0.51 o 
   4  -1   3       15.50       15.09      0.86 o 
   5  -1   3       48.22       43.71      1.52 o 
   6  -1   3        6.03        2.89      1.06 o 
   7  -1   3        3.97        5.05      1.06 o 
   8  -1   3        6.50        6.70      1.26 o 
  -8   0   3        0.20        0.06      1.01 o 
  -7   0   3        7.85        8.62      1.11 o 
  -6   0   3        1.52        1.56      0.87 o 
  -5   0   3      155.53      158.78      2.62 o 
  -4   0   3       31.92       31.93      1.17 o 
  -3   0   3        5.28        3.11      0.60 o 
  -2   0   3      536.09      586.82      3.28 o 
  -1   0   3     2434.86     2343.70     24.32 o 
   0   0   3      417.86      401.08      3.41 o 
   1   0   3      743.18      640.07     12.68 o 
   2   0   3       42.98       41.12      0.95 o 
   3   0   3       85.36       71.84      1.70 o 
   4   0   3      614.64      433.67      3.91 o 
   5   0   3        5.79        4.93      0.91 o 
   6   0   3      135.30      101.32      2.87 o 
   7   0   3       10.70        8.56      1.35 o 
   8   0   3        1.58        2.28      1.29 o 
  -8   1   3        0.15        0.87      1.04 o 
  -7   1   3        9.24        7.29      1.14 o 
  -6   1   3        5.24        3.15      0.92 o 
  -5   1   3       34.47       33.43      1.35 o 
  -4   1   3      168.14      165.37      2.30 o 
  -3   1   3      202.73      179.99      2.07 o 
  -2   1   3      221.06      209.47      1.96 o 
  -1   1   3      396.00      377.13      2.37 o 
   0   1   3      184.02      164.08      1.53 o 
   1   1   3      190.83      196.56      1.64 o 
   2   1   3      142.19      130.13      1.54 o 
   3   1   3       53.83       38.47      1.06 o 
   4   1   3        0.17        0.47      0.61 o 
   5   1   3      281.48      216.77      3.33 o 
   6   1   3      377.07      306.75      4.60 o 
   7   1   3        3.52        2.96      1.41 o 
   8   1   3      120.11      109.13      3.65 o 
  -7   2   3        0.33        0.73      0.79 o 
  -6   2   3        9.91       11.86      1.17 o 
  -5   2   3      103.96      102.48      2.32 o 
  -4   2   3       19.27       15.99      1.01 o 
  -3   2   3      580.16      589.24      4.03 o 
  -2   2   3       92.54       86.43      1.43 o 
  -1   2   3     1335.55     1357.52     21.70 o 
   0   2   3        1.61        0.86      0.21 o 
   1   2   3     1460.49     1383.13     20.68 o 
   2   2   3      137.73      156.77      1.70 o 
   3   2   3        4.77        1.65      0.36 o 
   4   2   3       92.04       88.13      1.75 o 
   5   2   3       11.78       12.34      0.95 o 
   6   2   3        0.41        1.63      0.97 o 
   7   2   3        0.01        1.92      0.98 o 
   8   2   3      107.33       99.70      3.22 o 
  -7   3   3        7.19        7.54      1.22 o 
  -6   3   3        0.30        2.08      0.86 o 
  -5   3   3       48.42       54.82      1.82 o 
  -4   3   3        7.18        7.72      0.88 o 
  -3   3   3       78.73       87.58      1.91 o 
  -2   3   3       46.30       45.00      1.31 o 
  -1   3   3      688.50      745.60      4.10 o 
   0   3   3       15.20       26.71      3.37 o 
   1   3   3      463.79      491.99      3.11 o 
   2   3   3        0.71        0.00      0.34 o 
   3   3   3      101.15       94.00      1.63 o 
   4   3   3       20.41       17.03      0.95 o 
   5   3   3        0.02        0.60      0.60 o 
   6   3   3       20.20       19.43      1.34 o 
   7   3   3        9.93       10.95      1.23 o 
   8   3   3        0.48        0.61      1.04 o 
  -6   4   3        1.52        2.21      0.94 o 
  -5   4   3      113.12      116.38      2.70 o 
  -4   4   3       36.60       32.58      1.52 o 
  -3   4   3        0.27        0.94      0.53 o 
  -2   4   3       72.99       65.07      1.66 o 
  -1   4   3       75.21       76.05      1.60 o 
   0   4   3      273.76      289.70      3.71 o 
   1   4   3      210.45      219.53      2.33 o 
   2   4   3        0.78        1.27      0.46 o 
   3   4   3        2.63        3.58      0.63 o 
   4   4   3       90.13       82.92      1.86 o 
   5   4   3       10.57        7.84      0.88 o 
   6   4   3        1.19        1.72      0.83 o 
   7   4   3        0.21        0.89      0.89 o 
   8   4   3        7.61        8.76      1.29 o 
  -6   5   3        2.78        1.78      0.95 o 
  -5   5   3        0.18        0.00      0.82 o 
  -4   5   3        2.55        1.15      0.91 o 
  -3   5   3       58.44       61.15      1.94 o 
  -2   5   3        2.70        2.02      0.59 o 
  -1   5   3      109.37      101.83      1.99 o 
   0   5   3       13.39       12.63      1.18 o 
   1   5   3       77.95       68.32      1.67 o 
   2   5   3      123.21      129.84      2.12 o 
   3   5   3        0.22        0.17      0.58 o 
   4   5   3        5.39        3.81      0.81 o 
   5   5   3        4.06        4.71      0.82 o 
   6   5   3       27.34       26.29      1.53 o 
   7   5   3        3.09        3.17      1.00 o 
  -5   6   3        1.49        1.65      0.96 o 
  -4   6   3        0.36        1.06      0.83 o 
  -3   6   3       19.84       20.64      1.39 o 
  -2   6   3        0.57        1.91      0.71 o 
  -1   6   3       49.94       46.73      1.70 o 
   0   6   3       42.63       39.95      1.11 o 
   1   6   3      208.12      213.50      3.11 o 
   2   6   3       14.37       16.66      1.08 o 
   3   6   3       63.01       67.32      2.03 o 
   4   6   3       76.68       76.87      2.20 o 
   5   6   3       21.66       21.26      1.30 o 
   6   6   3       16.13       18.33      1.41 o 
   7   6   3        1.10        2.03      0.98 o 
  -4   7   3        0.00        0.38      0.98 o 
  -3   7   3        2.15        2.00      0.97 o 
  -2   7   3        4.10        3.78      1.06 o 
  -1   7   3       46.75       51.76      2.01 o 
   0   7   3       19.41       20.08      0.93 o 
   1   7   3        3.94        2.71      1.00 o 
   2   7   3      233.00      241.86      3.76 o 
   3   7   3       35.98       38.25      1.81 o 
   4   7   3       16.58       15.51      1.38 o 
   5   7   3       55.72       58.84      2.31 o 
   6   7   3        0.00        1.10      1.10 o 
  -2   8   3        1.62        2.82      0.98 o 
  -1   8   3        5.75        2.70      1.14 o 
   0   8   3        0.90        0.36      0.72 o 
   1   8   3        6.14        7.91      1.14 o 
   2   8   3        0.61        0.43      0.99 o 
   3   8   3        0.04        0.42      1.03 o 
   4   8   3        7.44        7.76      1.25 o 
   5   8   3       16.78       15.65      1.57 o 
   1   9   3        1.05        0.18      1.12 o 
   2   9   3        0.28        2.89      0.98 o 
  -3  -8   4       11.85       10.97      1.42 o 
  -2  -8   4        0.01        0.68      1.08 o 
  -1  -8   4        5.56        3.84      1.15 o 
   0  -8   4        1.02        0.79      1.53 o 
  -5  -7   4        1.20        0.22      1.07 o 
  -4  -7   4        3.58        1.50      1.15 o 
  -3  -7   4        6.42        7.66      1.17 o 
  -2  -7   4       15.57       14.60      1.29 o 
  -1  -7   4        9.66        8.20      1.14 o 
   0  -7   4        3.65        3.01      1.58 o 
   1  -7   4       11.22       10.86      1.29 o 
   2  -7   4        0.02        0.61      1.01 o 
   3  -7   4        3.77        2.58      1.23 o 
  -6  -6   4        0.37        2.94      0.88 o 
  -5  -6   4        2.81        2.46      1.03 o 
  -4  -6   4       25.53       21.44      1.52 o 
  -3  -6   4        0.02        0.88      0.94 o 
  -2  -6   4        1.26        0.35      0.88 o 
  -1  -6   4        3.82        2.06      0.81 o 
   0  -6   4       70.40       61.56      1.40 o 
   1  -6   4        0.40        0.51      0.85 o 
   2  -6   4       47.84       44.74      1.90 o 
   3  -6   4       16.64       16.12      1.49 o 
   4  -6   4        2.42        1.54      1.03 o 
  -7  -5   4       17.82       19.79      1.60 o 
  -6  -5   4       25.47       24.75      1.62 o 
  -5  -5   4        3.41        2.53      0.91 o 
  -4  -5   4        3.17        3.91      0.93 o 
  -3  -5   4        4.73        5.14      0.88 o 
  -2  -5   4       33.30       31.01      1.37 o 
  -1  -5   4       29.87       28.10      1.30 o 
   0  -5   4       30.03       30.29      1.47 o 
   1  -5   4       16.26       12.56      0.98 o 
   2  -5   4      114.52      117.67      2.44 o 
   3  -5   4        7.58        9.56      1.16 o 
   4  -5   4        0.63        0.86      1.05 o 
   5  -5   4        0.00        0.00      1.04 o 
  -7  -4   4       43.02       42.58      2.06 o 
  -6  -4   4       34.06       37.46      1.79 o 
  -5  -4   4       24.32       26.41      1.43 o 
  -4  -4   4      140.53      143.07      2.68 o 
  -3  -4   4       69.05       72.00      1.81 o 
  -2  -4   4       41.41       38.36      1.35 o 
  -1  -4   4        1.20        1.53      0.59 o 
   0  -4   4       36.72       45.82      2.58 o 
   1  -4   4       10.40        8.10      0.80 o 
   2  -4   4      106.66      107.37      2.08 o 
   3  -4   4       68.66       62.78      1.91 o 
   4  -4   4       75.17       78.51      2.15 o 
   5  -4   4        4.18        5.29      1.16 o 
   6  -4   4        0.42        2.36      1.04 o 
  -7  -3   4        3.17        4.72      1.15 o 
  -6  -3   4       26.82       29.68      1.52 o 
  -5  -3   4       10.61       12.47      0.97 o 
  -4  -3   4       24.83       27.61      1.21 o 
  -3  -3   4        0.62        0.92      0.57 o 
  -2  -3   4      250.37      270.44      2.79 o 
  -1  -3   4       16.24       12.31      0.75 o 
   0  -3   4      301.21      290.12      5.04 o 
   1  -3   4       47.58       40.38      1.20 o 
   2  -3   4      186.95      203.84      2.52 o 
   3  -3   4       61.38       68.61      1.77 o 
   4  -3   4       84.75       85.59      2.08 o 
   5  -3   4        5.74        5.96      0.99 o 
   6  -3   4        0.42        0.34      0.91 o 
   7  -3   4        5.69        4.74      1.24 o 
  -8  -2   4        0.15        0.60      0.99 o 
  -7  -2   4        1.80        3.41      0.84 o 
  -6  -2   4       60.31       61.94      2.08 o 
  -5  -2   4        0.01        1.04      0.69 o 
  -4  -2   4      302.97      332.64      3.43 o 
  -3  -2   4       30.53       23.56      0.98 o 
  -2  -2   4       74.46       75.30      1.43 o 
  -1  -2   4      438.56      417.84      2.95 o 
   0  -2   4      581.91      616.63      5.49 o 
   1  -2   4      172.04      189.89      2.04 o 
   2  -2   4      124.08      140.00      1.86 o 
   3  -2   4      147.58      148.39      2.17 o 
   4  -2   4       89.98       84.73      1.95 o 
   5  -2   4      206.00      204.45      3.12 o 
   6  -2   4       32.29       28.20      1.55 o 
   7  -2   4        0.12        0.56      0.96 o 
  -8  -1   4        5.94        5.24      1.17 o 
  -7  -1   4        0.79        0.89      0.89 o 
  -6  -1   4        0.06        0.66      0.78 o 
  -5  -1   4        3.59        4.05      0.84 o 
  -4  -1   4       33.60       38.34      1.32 o 
  -3  -1   4       11.23       12.34      0.76 o 
  -2  -1   4     1194.94     1171.09     22.39 o 
  -1  -1   4       56.40       53.16      1.10 o 
   0  -1   4       21.70       17.79      0.71 o 
   1  -1   4       51.51       45.96      0.92 o 
   2  -1   4      835.00      897.03      4.38 o 
   3  -1   4        0.59        0.99      0.52 o 
   4  -1   4       59.17       68.78      1.61 o 
   5  -1   4       61.80       62.44      1.82 o 
   6  -1   4        1.23        2.82      0.91 o 
   7  -1   4       20.91       21.05      1.59 o 
   8  -1   4        1.84        3.05      1.20 o 
  -8   0   4        0.47        1.84      1.01 o 
  -7   0   4       54.47       57.25      2.28 o 
  -6   0   4        5.84        6.18      0.93 o 
  -5   0   4        9.08        9.48      0.99 o 
  -4   0   4        0.07        0.67      0.61 o 
  -3   0   4      321.27      315.13      2.89 o 
  -2   0   4        6.68        5.15      0.60 o 
  -1   0   4     1313.68     1210.93     20.39 o 
   0   0   4     5208.74     5428.45     40.91 o 
   1   0   4       75.42       69.13      1.10 o 
   2   0   4      293.88      282.62      2.40 o 
   3   0   4      308.62      342.39      3.06 o 
   4   0   4       65.93       74.31      1.94 o 
   5   0   4       20.16       24.29      1.38 o 
   6   0   4       87.31       97.60      2.65 o 
   7   0   4        5.07        5.84      1.39 o 
   8   0   4        4.50        4.25      1.61 o 
  -7   1   4        8.53        7.57      1.17 o 
  -6   1   4        3.56        6.24      0.88 o 
  -5   1   4      150.99      138.96      2.52 o 
  -4   1   4       70.36       66.19      1.67 o 
  -3   1   4       50.10       50.35      1.31 o 
  -2   1   4      195.52      195.07      2.03 o 
  -1   1   4      449.44      420.22      2.72 o 
   0   1   4      597.29      589.58      5.84 o 
   1   1   4      191.47      195.64      1.81 o 
   2   1   4        5.35        7.89      0.50 o 
   3   1   4      240.11      260.27      2.64 o 
   4   1   4      207.16      205.98      2.73 o 
   5   1   4      200.01      216.02      3.32 o 
   6   1   4       68.47       76.17      2.41 o 
   7   1   4       10.66       10.81      1.49 o 
   8   1   4      128.61      143.05      4.13 o 
  -7   2   4       10.40        8.69      1.31 o 
  -6   2   4        5.92        6.09      0.93 o 
  -5   2   4       11.00        9.49      1.13 o 
  -4   2   4      105.21      109.84      2.03 o 
  -3   2   4      182.86      175.46      2.33 o 
  -2   2   4       28.70       27.71      0.95 o 
  -1   2   4      442.30      461.99      3.08 o 
   0   2   4      235.52      246.15      2.12 o 
   1   2   4      240.69      263.57      2.20 o 
   2   2   4      394.01      414.29      2.99 o 
   3   2   4      426.83      465.57      3.49 o 
   4   2   4       16.20       13.94      0.83 o 
   5   2   4       30.47       28.33      1.39 o 
   6   2   4      109.28      120.97      2.87 o 
   7   2   4        5.96        6.90      1.24 o 
   8   2   4       18.61       20.96      1.79 o 
  -7   3   4        0.00        0.17      0.89 o 
  -6   3   4        1.76        0.46      0.92 o 
  -5   3   4       36.89       37.81      1.60 o 
  -4   3   4       15.35       13.73      1.08 o 
  -3   3   4       26.97       26.42      1.14 o 
  -2   3   4      295.40      300.13      2.96 o 
  -1   3   4     1075.58     1037.12     22.31 o 
   0   3   4      317.96      333.97      4.33 o 
   1   3   4     1510.37     1418.16     24.71 o 
   2   3   4       18.64       21.03      0.82 o 
   3   3   4      189.55      197.72      2.41 o 
   4   3   4        0.05        0.42      0.49 o 
   5   3   4      145.89      158.65      2.69 o 
   6   3   4       20.44       23.70      1.46 o 
   7   3   4        0.85        0.25      0.95 o 
   8   3   4        2.30        2.68      1.21 o 
  -6   4   4        0.16        1.18      0.89 o 
  -5   4   4        9.21        6.44      1.22 o 
  -4   4   4      159.61      169.39      2.96 o 
  -3   4   4      125.65      129.54      2.34 o 
  -2   4   4       23.05       29.00      1.14 o 
  -1   4   4        4.23        4.61      0.65 o 
   0   4   4      192.11      198.39      1.69 o 
   1   4   4      278.88      292.90      2.82 o 
   2   4   4       97.66      103.97      1.80 o 
   3   4   4      380.56      396.00      3.60 o 
   4   4   4        8.27        5.22      1.07 o 
   5   4   4        4.29        3.97      0.84 o 
   6   4   4       39.27       36.86      1.70 o 
   7   4   4        0.15        2.20      0.91 o 
   8   4   4        2.46        2.54      1.15 o 
  -6   5   4        0.16        0.16      0.90 o 
  -5   5   4       31.39       30.24      1.73 o 
  -4   5   4       16.32       15.65      1.27 o 
  -3   5   4        0.72        1.06      0.76 o 
  -2   5   4       10.03       10.04      0.95 o 
  -1   5   4      169.40      172.51      2.60 o 
   0   5   4       10.35       13.16      1.09 o 
   1   5   4      239.25      221.09      2.75 o 
   2   5   4      244.78      247.37      2.94 o 
   3   5   4       40.26       35.82      1.35 o 
   4   5   4      134.29      134.68      2.54 o 
   5   5   4       11.31       12.89      1.01 o 
   6   5   4        5.84        6.74      1.08 o 
   7   5   4        4.10        6.00      1.07 o 
  -5   6   4        5.18        5.28      1.12 o 
  -4   6   4        9.54        7.63      1.18 o 
  -3   6   4        3.14        4.01      0.81 o 
  -2   6   4       15.17       14.59      1.13 o 
  -1   6   4       26.27       20.48      1.27 o 
   0   6   4       23.85       24.16      0.86 o 
   1   6   4       39.04       35.35      1.53 o 
   2   6   4       11.42       12.36      1.08 o 
   3   6   4      172.12      177.10      3.03 o 
   4   6   4       31.27       30.83      1.54 o 
   5   6   4        0.37        1.07      0.88 o 
   6   6   4       14.99       16.26      1.47 o 
   7   6   4        2.02        0.35      1.22 o 
  -4   7   4       21.86       20.78      1.61 o 
  -3   7   4        0.82        0.17      0.97 o 
  -2   7   4        0.49        1.06      0.88 o 
  -1   7   4        1.81        0.12      0.90 o 
   0   7   4        0.97        0.74      0.58 o 
   1   7   4       73.50       78.91      2.32 o 
   2   7   4        2.55        2.74      0.85 o 
   3   7   4       27.98       26.00      1.50 o 
   4   7   4       31.10       30.23      1.67 o 
   5   7   4       93.44       89.47      2.78 o 
   6   7   4       20.59       16.68      1.57 o 
  -2   8   4        0.62        0.51      1.09 o 
  -1   8   4       11.74       10.02      1.31 o 
   0   8   4        4.48        5.72      0.84 o 
   1   8   4        3.55        3.46      1.19 o 
   2   8   4        1.74        2.22      0.98 o 
   3   8   4       29.86       31.66      1.81 o 
   4   8   4       12.87       12.41      1.42 o 
   5   8   4        0.01        1.28      0.98 o 
   1   9   4        2.06        2.22      1.11 o 
   2   9   4        2.78        2.56      1.34 o 
  -4  -7   5        6.05        8.39      1.25 o 
  -3  -7   5       18.85       17.62      1.44 o 
  -2  -7   5        0.35        0.00      1.05 o 
  -1  -7   5        2.87        2.11      0.90 o 
   0  -7   5        0.04        0.47      0.63 o 
   1  -7   5        3.25        3.97      1.12 o 
   2  -7   5        3.99        5.24      1.17 o 
  -5  -6   5        4.07        2.42      1.07 o 
  -4  -6   5        3.67        5.08      1.16 o 
  -3  -6   5        6.32        4.63      1.06 o 
  -2  -6   5        6.48        5.09      1.01 o 
  -1  -6   5        4.07        2.06      0.88 o 
   0  -6   5        0.54        0.57      0.61 o 
   1  -6   5       16.74       12.44      1.20 o 
   2  -6   5        0.33        0.17      1.03 o 
   3  -6   5        3.75        4.56      1.14 o 
   4  -6   5        2.50        3.79      1.19 o 
  -6  -5   5       39.51       39.39      2.04 o 
  -5  -5   5       12.20        9.38      1.53 o 
  -4  -5   5       28.71       27.89      1.51 o 
  -3  -5   5       26.85       24.69      1.35 o 
  -2  -5   5       20.40       21.51      1.31 o 
  -1  -5   5       64.08       59.32      1.91 o 
   0  -5   5       18.93       15.35      0.92 o 
   1  -5   5        2.69        0.23      0.81 o 
   2  -5   5       29.67       26.32      1.50 o 
   3  -5   5       63.17       62.95      2.09 o 
   4  -5   5       36.80       36.15      1.85 o 
   5  -5   5        3.61        3.38      1.32 o 
  -7  -4   5        9.27        9.48      1.44 o 
  -6  -4   5       33.35       34.68      1.83 o 
  -5  -4   5       29.89       31.68      1.65 o 
  -4  -4   5       21.50       25.38      1.39 o 
  -3  -4   5       84.77       92.63      2.11 o 
  -2  -4   5       91.67       79.87      1.95 o 
  -1  -4   5       42.08       43.54      1.48 o 
   0  -4   5        0.00        0.14      0.43 o 
   1  -4   5        2.24        2.78      0.63 o 
   2  -4   5       19.67       19.72      1.10 o 
   3  -4   5       27.36       28.56      1.39 o 
   4  -4   5        5.67        6.93      1.11 o 
   5  -4   5        0.75        1.33      0.86 o 
   6  -4   5        3.35        1.03      1.08 o 
  -7  -3   5       21.07       19.40      1.59 o 
  -6  -3   5        1.81        4.42      0.84 o 
  -5  -3   5       41.14       43.46      1.61 o 
  -4  -3   5        9.90        9.75      0.92 o 
  -3  -3   5       44.00       41.68      1.40 o 
  -2  -3   5       52.03       52.03      1.46 o 
  -1  -3   5        1.46        1.87      0.58 o 
   0  -3   5      126.70      127.30      4.03 o 
   1  -3   5       14.60       12.32      0.86 o 
   2  -3   5       96.53       95.15      1.96 o 
   3  -3   5       10.71        9.78      0.86 o 
   4  -3   5       24.37       26.31      1.34 o 
   5  -3   5        0.15        1.57      0.81 o 
   6  -3   5        1.53        2.82      1.09 o 
  -7  -2   5        3.28        4.69      1.09 o 
  -6  -2   5        1.22        1.11      0.87 o 
  -5  -2   5        0.01        2.01      0.76 o 
  -4  -2   5      130.35      139.42      2.48 o 
  -3  -2   5        0.39        1.99      0.52 o 
  -2  -2   5        3.64        4.36      0.64 o 
  -1  -2   5      157.88      192.70      2.22 o 
   0  -2   5       28.17       33.22      0.75 o 
   1  -2   5        5.96        7.96      0.57 o 
   2  -2   5       97.63      102.19      1.72 o 
   3  -2   5       44.67       55.19      1.56 o 
   4  -2   5       29.74       29.36      1.34 o 
   5  -2   5       19.82       25.71      1.35 o 
   6  -2   5       19.88       17.73      1.34 o 
   7  -2   5       30.55       32.20      1.83 o 
  -7  -1   5        0.06        1.21      0.84 o 
  -6  -1   5       13.62       15.23      1.28 o 
  -5  -1   5       25.35       28.59      1.35 o 
  -4  -1   5       57.46       54.00      1.58 o 
  -3  -1   5       15.67       10.50      0.77 o 
  -2  -1   5     1329.16     1337.96     25.56 o 
  -1  -1   5      644.59      682.24      3.89 o 
   0  -1   5      808.26      880.19     17.77 o 
   1  -1   5        1.11        0.52      0.41 o 
   2  -1   5       26.32       21.53      0.95 o 
   3  -1   5      190.53      195.35      2.47 o 
   4  -1   5       73.79       76.16      1.90 o 
   5  -1   5        1.01        2.79      0.80 o 
   6  -1   5       59.24       54.35      2.13 o 
   7  -1   5       16.17       21.85      1.56 o 
  -7   0   5        0.27        0.06      1.04 o 
  -6   0   5        1.19        0.74      0.80 o 
  -5   0   5      135.48      137.49      2.76 o 
  -4   0   5       71.24       66.43      1.79 o 
  -3   0   5        0.88        0.61      0.49 o 
  -2   0   5        0.54        3.16      0.48 o 
  -1   0   5        1.00        0.12      0.36 o 
   1   0   5       27.30       42.59      0.97 o 
   2   0   5      760.06      832.02      4.49 o 
   3   0   5       28.99       39.60      1.28 o 
   4   0   5        2.83        2.76      0.85 o 
   5   0   5        7.25        8.70      1.23 o 
   6   0   5       10.72       10.19      1.26 o 
   7   0   5        0.20        2.41      1.13 o 
   8   0   5        8.66        7.00      1.62 o 
  -7   1   5       11.02       11.42      1.36 o 
  -6   1   5        3.03        2.42      0.96 o 
  -5   1   5       39.28       39.36      1.58 o 
  -4   1   5        4.28        4.29      0.72 o 
  -3   1   5      392.43      374.39      3.39 o 
  -2   1   5      130.61      139.94      1.85 o 
  -1   1   5      136.63      148.18      1.80 o 
   0   1   5       22.80       18.39      0.56 o 
   1   1   5      915.65      930.41      4.33 o 
   2   1   5        0.03        0.87      0.44 o 
   3   1   5       19.58       18.11      0.90 o 
   4   1   5       31.92       38.12      1.41 o 
   5   1   5        3.06        3.82      0.83 o 
   6   1   5       37.49       40.66      1.94 o 
   7   1   5        3.31        3.44      1.25 o 
   8   1   5        2.77        3.45      1.47 o 
  -7   2   5        4.49        4.18      1.20 o 
  -6   2   5       16.62       15.36      1.36 o 
  -5   2   5        0.74        0.71      0.77 o 
  -4   2   5       22.16       21.33      1.20 o 
  -3   2   5      111.61      113.20      1.98 o 
  -2   2   5       18.69       17.88      0.83 o 
  -1   2   5      289.88      281.57      2.58 o 
   0   2   5        0.50        0.97      0.33 o 
   1   2   5       33.26       32.42      0.91 o 
   2   2   5       61.30       56.07      1.29 o 
   3   2   5       23.67       22.41      0.94 o 
   4   2   5        3.65        2.66      0.64 o 
   5   2   5       47.88       47.63      1.74 o 
   6   2   5       42.71       45.05      1.93 o 
   7   2   5        1.00        2.59      1.04 o 
   8   2   5        3.70        3.78      1.40 o 
  -6   3   5       30.45       31.31      1.69 o 
  -5   3   5       61.74       67.26      2.16 o 
  -4   3   5       35.15       33.19      1.45 o 
  -3   3   5       66.74       63.84      1.69 o 
  -2   3   5       55.75       47.11      1.39 o 
  -1   3   5        0.34        0.60      0.42 o 
   0   3   5      278.13      272.34      3.53 o 
   1   3   5      633.92      690.97      4.15 o 
   2   3   5      437.50      462.22      3.51 o 
   3   3   5      392.77      368.49      3.44 o 
   4   3   5        6.93        6.18      0.80 o 
   5   3   5        1.26        0.57      0.76 o 
   6   3   5        0.24        1.24      0.90 o 
   7   3   5        9.73       13.16      1.51 o 
   8   3   5        0.47        0.06      1.18 o 
  -6   4   5       10.00        8.10      1.36 o 
  -5   4   5       23.55       23.47      1.52 o 
  -4   4   5        8.49        9.03      1.14 o 
  -3   4   5       38.88       38.66      1.51 o 
  -2   4   5       20.19       20.25      1.15 o 
  -1   4   5        5.31        3.57      0.60 o 
   0   4   5        3.02        4.92      0.48 o 
   1   4   5       81.35       83.55      1.59 o 
   2   4   5       70.56       63.28      1.59 o 
   3   4   5      292.72      308.64      3.28 o 
   4   4   5       12.37       12.73      0.96 o 
   5   4   5      133.81      146.28      2.83 o 
   6   4   5        2.70        1.37      0.99 o 
   7   4   5        0.00        0.62      0.93 o 
   8   4   5        0.14        0.06      1.11 o 
  -5   5   5       40.39       38.33      2.15 o 
  -4   5   5        9.60       11.08      1.17 o 
  -3   5   5       72.50       70.34      2.15 o 
  -2   5   5        0.51        1.38      0.72 o 
  -1   5   5       65.88       65.17      1.81 o 
   0   5   5       56.98       63.81      1.41 o 
   1   5   5       41.35       38.87      1.42 o 
   2   5   5       25.87       24.80      1.18 o 
   3   5   5        0.40        1.47      0.53 o 
   4   5   5       39.47       45.77      1.66 o 
   5   5   5        3.51        2.52      1.02 o 
   6   5   5       49.56       46.90      2.06 o 
   7   5   5        4.33        7.10      1.14 o 
  -4   6   5        0.88        0.45      0.96 o 
  -3   6   5       35.31       36.45      1.75 o 
  -2   6   5        4.24        5.49      0.95 o 
  -1   6   5       34.53       34.52      1.51 o 
   0   6   5        0.87        1.37      0.61 o 
   1   6   5       83.06       78.16      2.14 o 
   2   6   5      106.78       96.41      2.33 o 
   3   6   5       62.24       51.53      1.83 o 
   4   6   5        0.27        1.48      0.82 o 
   5   6   5       24.59       27.05      1.66 o 
   6   6   5       13.25       15.91      1.36 o 
   7   6   5        0.05        1.17      1.17 o 
  -3   7   5        2.59        2.55      0.96 o 
  -2   7   5       62.93       55.08      2.18 o 
  -1   7   5        1.16        1.03      0.90 o 
   0   7   5        5.77        6.89      0.71 o 
   1   7   5       15.97       16.52      1.30 o 
   2   7   5        0.40        1.03      0.78 o 
   3   7   5        4.86        6.33      1.02 o 
   4   7   5       21.31       22.76      1.42 o 
   5   7   5       14.11       13.59      1.41 o 
   6   7   5        5.16        7.84      1.22 o 
  -2   8   5        1.74        1.42      1.08 o 
  -1   8   5        3.65        4.38      1.13 o 
   0   8   5       10.37       11.04      0.93 o 
   1   8   5       12.37       14.56      1.37 o 
   2   8   5        0.01        0.72      1.03 o 
   3   8   5        4.38        4.66      1.08 o 
   4   8   5        0.75        0.18      1.00 o 
   5   8   5        4.19        4.40      1.16 o 
  -3  -7   6        0.27        1.09      1.15 o 
  -2  -7   6        0.06        0.69      0.86 o 
  -1  -7   6        0.50        1.42      0.90 o 
   0  -7   6        4.83        4.22      0.75 o 
   1  -7   6        0.35        0.06      1.01 o 
  -5  -6   6        0.73        0.50      1.17 o 
  -4  -6   6        1.24        1.32      0.98 o 
  -3  -6   6        2.35        3.63      1.11 o 
  -2  -6   6        7.46        8.94      1.19 o 
  -1  -6   6        7.54       12.17      1.18 o 
   0  -6   6        3.54        2.44      0.73 o 
   1  -6   6        0.76        0.98      0.98 o 
   2  -6   6       15.51       13.25      1.43 o 
   3  -6   6       10.98        8.55      1.25 o 
  -6  -5   6        7.02        6.33      1.36 o 
  -5  -5   6       12.92       12.17      1.36 o 
  -4  -5   6       76.91       75.09      2.38 o 
  -3  -5   6        7.99        8.44      1.12 o 
  -2  -5   6       28.58       24.32      1.43 o 
  -1  -5   6       10.84        7.92      1.02 o 
   0  -5   6       36.23       32.37      1.21 o 
   1  -5   6        0.07        0.12      0.81 o 
   2  -5   6      140.58      135.30      2.93 o 
   3  -5   6       12.01       15.54      1.34 o 
   4  -5   6        9.56        8.68      1.16 o 
   5  -5   6        2.10        0.79      1.08 o 
  -6  -4   6       10.20        9.07      1.39 o 
  -5  -4   6       22.77       24.30      1.55 o 
  -4  -4   6      119.54      121.27      2.81 o 
  -3  -4   6       59.58       57.34      2.01 o 
  -2  -4   6      104.84      107.42      2.34 o 
  -1  -4   6      161.53      171.89      2.77 o 
   0  -4   6      108.21      107.96      3.44 o 
   1  -4   6        5.72        3.53      0.82 o 
   2  -4   6        0.26        0.70      0.70 o 
   3  -4   6        0.12        1.06      0.82 o 
   4  -4   6       25.09       26.76      1.46 o 
   5  -4   6        8.39        8.82      1.16 o 
  -7  -3   6       18.22       17.33      1.65 o 
  -6  -3   6        5.02        7.01      1.14 o 
  -5  -3   6        0.34        0.29      0.87 o 
  -4  -3   6        1.02        0.70      0.82 o 
  -3  -3   6      100.96       99.05      2.26 o 
  -2  -3   6       21.85       22.84      1.19 o 
  -1  -3   6      194.56      206.89      2.74 o 
   0  -3   6       41.81       38.89      1.24 o 
   1  -3   6        0.71        0.76      0.64 o 
   2  -3   6       56.38       54.01      1.64 o 
   3  -3   6       17.73       17.27      1.23 o 
   4  -3   6        8.89       10.47      1.06 o 
   5  -3   6        2.31        3.69      1.06 o 
   6  -3   6       21.23       20.93      1.56 o 
  -7  -2   6        0.29        0.40      1.03 o 
  -6  -2   6       16.63       15.68      1.30 o 
  -5  -2   6        0.22        0.18      0.77 o 
  -4  -2   6        0.22        0.00      0.71 o 
  -3  -2   6        5.92        6.85      0.83 o 
  -2  -2   6      296.68      337.71      3.35 o 
  -1  -2   6       90.09       95.45      1.77 o 
   0  -2   6        6.79       10.01      1.38 o 
   1  -2   6      100.58       86.01      1.75 o 
   2  -2   6      302.13      332.36      3.37 o 
   3  -2   6       25.91       24.16      1.18 o 
   4  -2   6       64.03       68.89      1.97 o 
   5  -2   6        8.79       12.11      1.14 o 
   6  -2   6        1.67        0.47      1.01 o 
   7  -2   6        1.68        3.72      1.16 o 
  -7  -1   6       14.13       19.56      1.62 o 
  -6  -1   6        0.75        0.67      0.91 o 
  -5  -1   6        3.17        3.45      0.86 o 
  -4  -1   6       73.50       71.57      1.97 o 
  -3  -1   6        0.02        0.18      0.54 o 
  -2  -1   6       72.20       70.09      1.62 o 
  -1  -1   6      852.73      823.97      4.67 o 
   0  -1   6     1357.54     1319.65     23.49 o 
   1  -1   6        8.76       10.16      0.70 o 
   2  -1   6      407.15      442.15      3.62 o 
   3  -1   6        0.26        0.12      0.60 o 
   4  -1   6       20.55       20.62      1.24 o 
   5  -1   6       42.06       45.92      1.75 o 
   6  -1   6       14.17       14.13      1.45 o 
   7  -1   6        0.23        0.93      0.99 o 
  -7   0   6        0.01        0.79      1.03 o 
  -6   0   6        6.66        6.54      1.55 o 
  -5   0   6        0.05        0.31      0.87 o 
  -4   0   6        3.66        3.04      0.80 o 
  -3   0   6      126.40      131.19      2.23 o 
  -2   0   6        0.44        0.06      0.42 o 
  -1   0   6        5.80        9.46      0.66 o 
   0   0   6        1.19       39.60      3.08 o 
   1   0   6       29.93       21.88      0.90 o 
   2   0   6      568.46      631.17      4.24 o 
   3   0   6       35.14       37.49      1.39 o 
   4   0   6      466.96      503.98      4.65 o 
   5   0   6       14.34       13.41      1.27 o 
   6   0   6        0.07        1.98      0.95 o 
   7   0   6       10.99       14.92      1.51 o 
  -7   1   6       54.43       59.42      2.45 o 
  -6   1   6        5.09        5.49      1.04 o 
  -5   1   6       55.13       56.82      1.91 o 
  -4   1   6        1.08        2.69      0.61 o 
  -3   1   6      119.88      119.32      2.14 o 
  -2   1   6       37.78       33.74      1.15 o 
  -1   1   6      833.23      855.69      4.63 o 
   0   1   6       34.86       35.60      0.74 o 
   1   1   6        9.92        8.88      0.60 o 
   2   1   6      198.91      191.73      2.30 o 
   3   1   6       87.74       84.88      1.72 o 
   4   1   6        0.02        1.84      0.65 o 
   5   1   6       16.67       20.34      1.43 o 
   6   1   6       42.43       50.19      2.17 o 
   7   1   6        1.98        1.71      1.13 o 
   8   1   6        0.30        0.78      1.28 o 
  -7   2   6       32.63       31.33      2.09 o 
  -6   2   6       12.17       14.95      1.37 o 
  -5   2   6       99.80      103.05      2.61 o 
  -4   2   6       41.25       36.60      1.51 o 
  -3   2   6      126.84      133.20      2.24 o 
  -2   2   6      251.22      257.74      2.83 o 
  -1   2   6      677.84      736.77      4.47 o 
   0   2   6       25.46       27.19      0.67 o 
   1   2   6      272.64      265.65      2.59 o 
   2   2   6       33.17       33.63      1.16 o 
   3   2   6        9.66        9.73      0.75 o 
   4   2   6      108.70      105.39      2.27 o 
   5   2   6      219.80      231.19      3.61 o 
   6   2   6        5.52        7.38      1.16 o 
   7   2   6        0.51        0.41      1.03 o 
   8   2   6        4.28        3.74      1.52 o 
  -6   3   6        6.20        6.25      1.18 o 
  -5   3   6       70.41       71.48      2.29 o 
  -4   3   6      116.17      124.99      2.56 o 
  -3   3   6       24.73       24.48      1.22 o 
  -2   3   6        7.00        5.87      0.72 o 
  -1   3   6       99.65       94.09      1.74 o 
   0   3   6      221.82      220.55      1.84 o 
   1   3   6       50.90       50.89      1.36 o 
   2   3   6      239.67      247.38      2.78 o 
   3   3   6      362.16      395.08      3.82 o 
   4   3   6       23.55       23.49      1.19 o 
   5   3   6      160.73      163.68      3.03 o 
   6   3   6       33.45       40.92      1.91 o 
   7   3   6        0.08        1.46      0.92 o 
   8   3   6        2.12        1.52      1.25 o 
  -6   4   6       10.80       11.88      1.37 o 
  -5   4   6       10.82       10.47      1.30 o 
  -4   4   6       23.35       24.42      1.39 o 
  -3   4   6       70.97       71.85      2.07 o 
  -2   4   6       15.14       14.92      1.04 o 
  -1   4   6      200.64      203.78      2.74 o 
   0   4   6       57.69       56.40      1.09 o 
   1   4   6      120.84      109.98      1.95 o 
   2   4   6       60.37       51.03      1.48 o 
   3   4   6       12.70       21.94      1.14 o 
   4   4   6       23.20       21.60      1.28 o 
   5   4   6      186.50      188.44      3.37 o 
   6   4   6        0.02        0.50      0.94 o 
   7   4   6       46.92       51.57      2.28 o 
  -5   5   6        6.03        5.07      1.14 o 
  -4   5   6       10.35        9.83      1.12 o 
  -3   5   6      113.67      112.12      2.71 o 
  -2   5   6        5.38        8.24      0.90 o 
  -1   5   6       82.25       76.12      2.07 o 
   0   5   6        0.86        1.99      0.43 o 
   1   5   6       51.35       49.26      1.60 o 
   2   5   6      133.92      138.12      2.54 o 
   3   5   6       33.21       31.65      1.36 o 
   4   5   6        3.39        1.92      0.77 o 
   5   5   6       38.51       35.82      1.69 o 
   6   5   6       10.99       13.81      1.34 o 
   7   5   6        9.03        9.28      1.27 o 
  -4   6   6        0.82        0.67      1.08 o 
  -3   6   6        1.04        1.17      0.93 o 
  -2   6   6        9.95        8.98      1.08 o 
  -1   6   6       92.43       89.16      2.37 o 
   0   6   6       21.26       25.16      1.12 o 
   1   6   6      166.39      165.12      2.93 o 
   2   6   6       32.49       31.79      1.48 o 
   3   6   6       36.70       38.58      1.71 o 
   4   6   6        6.43        4.90      1.07 o 
   5   6   6       72.85       68.09      2.32 o 
   6   6   6        2.96        1.77      1.13 o 
   7   6   6        3.08        4.79      1.23 o 
  -3   7   6        5.17        4.92      1.13 o 
  -2   7   6        3.91        3.87      1.06 o 
  -1   7   6        6.31        7.58      1.03 o 
   0   7   6       25.07       26.74      1.50 o 
   1   7   6        1.56        2.04      0.85 o 
   2   7   6       40.98       42.36      1.79 o 
   3   7   6       31.72       28.07      1.65 o 
   4   7   6        6.17        5.29      1.06 o 
   5   7   6        0.92        0.35      0.93 o 
   6   7   6        4.84        1.91      1.21 o 
  -1   8   6        0.09        1.65      1.06 o 
   0   8   6        0.21        1.62      0.70 o 
   1   8   6        5.83        7.00      1.29 o 
   2   8   6       21.91       18.63      1.61 o 
   3   8   6        9.40        8.72      1.24 o 
   4   8   6        3.18        2.85      1.28 o 
  -2  -7   7        0.45        2.82      1.04 o 
  -1  -7   7        2.13        3.24      1.02 o 
   0  -7   7        0.90        1.04      1.09 o 
  -4  -6   7        0.11        0.57      0.96 o 
  -3  -6   7        0.28        1.05      1.05 o 
  -2  -6   7        6.54        8.12      1.25 o 
  -1  -6   7        1.41        0.53      1.01 o 
   0  -6   7        3.68        3.97      0.74 o 
   1  -6   7        0.94        3.19      0.92 o 
   2  -6   7        4.80        8.56      1.21 o 
   3  -6   7        2.64        1.76      1.08 o 
  -5  -5   7        0.02        1.02      1.02 o 
  -4  -5   7        0.87        1.28      0.99 o 
  -3  -5   7        3.11        4.98      1.01 o 
  -2  -5   7       45.47       44.76      1.86 o 
  -1  -5   7        0.53        0.36      0.90 o 
   0  -5   7        1.11        0.02      0.98 o 
   1  -5   7       16.23       11.60      1.13 o 
   2  -5   7        0.02        0.35      0.94 o 
   3  -5   7       21.24       22.95      1.69 o 
   4  -5   7        7.54        6.08      1.22 o 
  -6  -4   7        0.02        1.06      1.06 o 
  -5  -4   7        4.09        4.19      1.15 o 
  -4  -4   7       27.50       25.59      1.59 o 
  -3  -4   7       21.66       25.09      1.49 o 
  -2  -4   7      125.46      121.86      2.73 o 
  -1  -4   7       18.20       21.12      1.46 o 
   0  -4   7       74.81       68.72      1.46 o 
   1  -4   7       53.02       55.76      1.79 o 
   2  -4   7        0.23        0.83      0.83 o 
   3  -4   7       74.56       66.75      2.26 o 
   4  -4   7        5.80        6.08      1.12 o 
   5  -4   7        1.14        1.22      0.99 o 
  -6  -3   7        0.01        0.91      1.03 o 
  -5  -3   7       15.04       17.47      1.29 o 
  -4  -3   7       26.41       25.41      1.43 o 
  -3  -3   7        5.52        8.27      0.89 o 
  -2  -3   7      118.74      128.53      2.42 o 
  -1  -3   7       97.59       97.50      2.18 o 
   0  -3   7      215.03      232.66      2.22 o 
   1  -3   7      115.38      125.60      2.46 o 
   2  -3   7       37.46       37.03      1.55 o 
   3  -3   7        5.05        7.93      1.02 o 
   4  -3   7        8.89       10.77      1.19 o 
   5  -3   7        5.56        6.68      1.01 o 
   6  -3   7        0.38        0.69      1.05 o 
  -7  -2   7        0.00        0.06      1.03 o 
  -6  -2   7        2.04        2.07      1.06 o 
  -5  -2   7       55.25       50.49      1.93 o 
  -4  -2   7       23.13       22.79      1.27 o 
  -3  -2   7       31.98       32.85      1.39 o 
  -2  -2   7       37.96       33.02      1.39 o 
  -1  -2   7       52.82       56.19      1.62 o 
   0  -2   7       49.54       49.33      1.07 o 
   1  -2   7       11.34        9.70      0.89 o 
   2  -2   7       18.53       23.75      1.19 o 
   3  -2   7       60.36       60.59      1.86 o 
   4  -2   7       54.54       60.27      1.99 o 
   5  -2   7       15.33       12.48      1.27 o 
   6  -2   7        4.44        9.01      1.31 o 
  -7  -1   7        5.62        7.54      1.25 o 
  -6  -1   7        6.38        6.95      1.10 o 
  -5  -1   7       35.18       41.83      1.79 o 
  -4  -1   7       22.82       16.90      1.17 o 
  -3  -1   7        4.90        6.56      0.79 o 
  -2  -1   7        3.05        3.71      0.72 o 
  -1  -1   7      246.80      275.31      2.97 o 
   0  -1   7       26.81       28.91      0.80 o 
   1  -1   7        7.53       10.08      0.83 o 
   2  -1   7      113.26      125.52      2.18 o 
   3  -1   7       25.33       31.09      1.34 o 
   4  -1   7       19.58       21.87      1.36 o 
   5  -1   7        1.13        0.62      0.87 o 
   6  -1   7       18.28       19.89      1.50 o 
   7  -1   7        8.00       10.90      1.42 o 
  -7   0   7        5.27        7.31      1.39 o 
  -6   0   7       10.77        9.35      1.24 o 
  -5   0   7       32.62       28.68      1.56 o 
  -4   0   7        3.46        2.12      0.87 o 
  -3   0   7       31.41       31.18      1.30 o 
  -2   0   7      145.63      145.28      2.21 o 
  -1   0   7       34.77       34.69      1.21 o 
   0   0   7        0.42        0.75      0.77 o 
   1   0   7       40.73       30.56      1.08 o 
   2   0   7       41.71       45.89      1.40 o 
   3   0   7        3.18        2.31      0.68 o 
   4   0   7      128.40      145.79      2.76 o 
   5   0   7        5.42        7.19      1.11 o 
   6   0   7       38.02       43.56      2.13 o 
   7   0   7        1.36        2.53      1.20 o 
  -7   1   7       32.92       23.14      1.85 o 
  -6   1   7       12.87        9.39      1.35 o 
  -5   1   7       67.62       56.69      2.05 o 
  -4   1   7       94.41       74.53      2.10 o 
  -3   1   7        8.09        8.63      0.79 o 
  -2   1   7        0.05        0.36      0.54 o 
  -1   1   7      221.33      218.60      2.53 o 
   0   1   7       39.39       35.50      0.82 o 
   1   1   7      150.63      154.66      2.11 o 
   2   1   7       43.19       43.49      1.28 o 
   3   1   7       84.14       77.48      1.82 o 
   4   1   7       44.07       48.92      1.61 o 
   5   1   7       46.56       50.38      1.93 o 
   6   1   7        9.73        9.45      1.29 o 
   7   1   7        0.28        0.00      1.02 o 
  -6   2   7        9.18        8.93      1.39 o 
  -5   2   7      171.41      182.31      3.62 o 
  -4   2   7        2.36        1.97      0.85 o 
  -3   2   7      200.68      194.34      2.87 o 
  -2   2   7       13.57       10.50      0.90 o 
  -1   2   7      292.34      284.04      2.95 o 
   0   2   7       36.87       37.08      0.83 o 
   1   2   7      959.06      980.01      5.39 o 
   2   2   7        8.69       10.53      0.84 o 
   3   2   7      157.48      146.71      2.43 o 
   4   2   7        1.11        2.43      0.70 o 
   5   2   7        9.95       11.82      1.25 o 
   6   2   7       11.47       12.83      1.34 o 
   7   2   7        9.88       12.44      1.49 o 
  -6   3   7        0.01        0.53      1.00 o 
  -5   3   7       65.07       67.38      2.31 o 
  -4   3   7       38.82       33.43      1.65 o 
  -3   3   7       24.42       25.08      1.28 o 
  -2   3   7        0.04        0.36      0.54 o 
  -1   3   7       31.01       26.44      1.15 o 
   0   3   7       65.46       54.30      2.13 o 
   1   3   7       38.99       30.83      1.12 o 
   2   3   7      113.52      117.66      1.98 o 
   3   3   7       90.56       99.55      2.02 o 
   4   3   7       22.00       24.34      1.25 o 
   5   3   7       14.95       15.77      1.22 o 
   6   3   7        3.74        1.04      1.04 o 
   7   3   7        0.16        0.00      1.05 o 
  -5   4   7        8.81       10.19      1.25 o 
  -4   4   7       49.16       50.01      1.95 o 
  -3   4   7       49.03       52.40      1.83 o 
  -2   4   7      127.70      115.74      2.52 o 
  -1   4   7       43.26       44.38      1.52 o 
   0   4   7        1.68        0.08      0.45 o 
   1   4   7       39.06       34.89      1.35 o 
   2   4   7        0.44        0.35      0.59 o 
   3   4   7        1.81        1.08      0.65 o 
   4   4   7       19.90       16.86      1.28 o 
   5   4   7        7.23        7.90      1.06 o 
   6   4   7        2.95        4.72      1.14 o 
   7   4   7       46.57       53.83      2.28 o 
  -5   5   7        7.10        6.02      1.20 o 
  -4   5   7        2.00        3.15      1.07 o 
  -3   5   7        0.91        0.66      0.84 o 
  -2   5   7       62.94       54.95      1.95 o 
  -1   5   7      293.55      317.43      3.93 o 
   0   5   7       31.42       26.99      0.95 o 
   1   5   7       20.94       21.67      1.18 o 
   2   5   7        4.70        4.81      0.82 o 
   3   5   7       72.29       68.87      2.01 o 
   4   5   7       33.15       34.33      1.55 o 
   5   5   7        5.54        4.11      1.09 o 
   6   5   7        0.70        1.28      1.04 o 
   7   5   7       26.34       27.11      1.82 o 
  -4   6   7        0.08        0.96      0.96 o 
  -3   6   7       70.73       68.88      2.41 o 
  -2   6   7        7.97       10.92      1.08 o 
  -1   6   7        0.33        0.72      0.84 o 
   0   6   7        4.14        3.07      0.67 o 
   1   6   7      180.94      186.27      3.15 o 
   2   6   7        9.00       10.80      1.06 o 
   3   6   7       14.24       12.25      1.17 o 
   4   6   7        0.56        0.88      0.88 o 
   5   6   7        2.90        5.14      1.01 o 
   6   6   7        7.73        8.91      1.18 o 
  -3   7   7        0.11        1.07      1.07 o 
  -2   7   7        0.82        1.11      0.93 o 
  -1   7   7       23.92       25.90      1.73 o 
   0   7   7        0.09        0.48      0.77 o 
   1   7   7        3.67        2.19      0.91 o 
   2   7   7        0.51        1.29      0.76 o 
   3   7   7       16.63       18.04      1.40 o 
   4   7   7        0.60        0.17      0.92 o 
   5   7   7        4.50        5.61      1.16 o 
  -1   8   7        3.98        3.04      1.23 o 
   0   8   7        3.46        4.45      0.80 o 
   1   8   7        0.08        1.02      1.02 o 
   2   8   7        1.98        0.64      1.06 o 
   3   8   7        2.51        1.56      1.10 o 
   4   8   7       11.51        8.87      1.37 o 
  -3  -6   8        1.58        1.63      1.11 o 
  -2  -6   8        1.65        1.72      1.13 o 
  -1  -6   8        9.89        9.00      1.31 o 
   0  -6   8        1.44        1.50      0.76 o 
   1  -6   8       20.09       22.11      1.74 o 
   2  -6   8       24.75       25.35      1.83 o 
  -4  -5   8        1.09        2.55      1.05 o 
  -3  -5   8        1.20        0.89      0.94 o 
  -2  -5   8        0.20        1.02      1.02 o 
  -1  -5   8       10.13       11.44      1.28 o 
   0  -5   8       17.06       15.89      0.98 o 
   1  -5   8        4.55        4.30      1.02 o 
   2  -5   8        0.21        2.14      1.01 o 
   3  -5   8        0.47        0.41      1.06 o 
  -5  -4   8        4.30        5.34      1.03 o 
  -4  -4   8        6.47        7.50      1.36 o 
  -3  -4   8       12.18        9.76      1.20 o 
  -2  -4   8        8.89       11.17      1.22 o 
  -1  -4   8       20.80       21.69      1.48 o 
   0  -4   8       68.30       66.84      2.72 o 
   1  -4   8       13.77       17.67      1.39 o 
   2  -4   8      105.85      102.85      2.72 o 
   3  -4   8        3.91        5.62      1.08 o 
   4  -4   8        0.36        1.07      1.07 o 
   5  -4   8        2.13        1.22      0.99 o 
  -6  -3   8        0.59        0.79      0.97 o 
  -5  -3   8        1.77        0.58      1.00 o 
  -4  -3   8        0.82        2.40      0.95 o 
  -3  -3   8       36.48       36.45      1.69 o 
  -2  -3   8        0.28        1.03      0.79 o 
  -1  -3   8        9.19        3.81      1.05 o 
   0  -3   8       29.83       29.72      1.03 o 
   1  -3   8      159.27      164.28      3.09 o 
   2  -3   8      162.04      164.87      3.21 o 
   3  -3   8       76.20       86.33      2.47 o 
   4  -3   8       28.43       27.77      1.74 o 
   5  -3   8       16.05       14.76      1.54 o 
  -6  -2   8        4.84        4.17      1.23 o 
  -5  -2   8        8.78       10.22      1.20 o 
  -4  -2   8        2.50        2.25      0.91 o 
  -3  -2   8       14.84       15.15      1.22 o 
  -2  -2   8      338.04      346.22      3.93 o 
  -1  -2   8      146.92      147.15      2.51 o 
   0  -2   8        6.50        6.12      0.59 o 
   1  -2   8        6.38        5.36      0.84 o 
   2  -2   8        3.25        5.19      0.78 o 
   3  -2   8       41.20       42.59      1.69 o 
   4  -2   8        3.30        2.43      1.03 o 
   5  -2   8       40.20       49.25      2.06 o 
   6  -2   8       24.83       24.16      1.72 o 
  -6  -1   8        1.51        0.54      1.21 o 
  -5  -1   8        4.98        7.87      1.17 o 
  -4  -1   8       23.82       21.99      1.42 o 
  -3  -1   8        0.29        1.66      0.79 o 
  -2  -1   8       24.92       21.99      1.23 o 
  -1  -1   8       32.85       38.06      1.40 o 
   0  -1   8       94.44       96.56      1.38 o 
   1  -1   8        0.04        0.12      0.54 o 
   2  -1   8      209.61      216.85      3.04 o 
   3  -1   8        8.12        9.79      0.97 o 
   4  -1   8       83.77       86.26      2.41 o 
   5  -1   8        1.05        1.49      0.92 o 
   6  -1   8        3.38        3.59      1.24 o 
   7  -1   8        0.10        1.21      1.21 o 
  -6   0   8        2.61        4.54      1.23 o 
  -5   0   8        2.54        5.41      1.06 o 
  -4   0   8       19.31       19.92      1.49 o 
  -3   0   8       92.33       99.90      2.29 o 
  -2   0   8      102.07      109.07      2.09 o 
  -1   0   8      203.77      232.99      2.85 o 
   0   0   8      100.88      101.10      1.35 o 
   1   0   8       55.71       56.12      1.55 o 
   2   0   8       38.60       37.03      1.39 o 
   3   0   8        0.03        0.06      0.67 o 
   4   0   8       38.50       38.06      1.64 o 
   5   0   8        1.48        0.89      0.95 o 
   6   0   8       57.31       60.97      2.39 o 
   7   0   8        0.05        0.25      1.28 o 
  -6   1   8        0.46        2.82      0.97 o 
  -5   1   8      104.90      107.79      2.93 o 
  -4   1   8        0.28        0.49      0.80 o 
  -3   1   8      154.17      172.76      2.78 o 
  -2   1   8      192.50      199.69      2.81 o 
  -1   1   8        1.33        0.72      0.54 o 
   0   1   8        1.41        0.97      0.47 o 
   1   1   8      145.75      142.13      2.21 o 
   2   1   8       14.99       12.94      0.90 o 
   3   1   8       57.16       57.77      1.73 o 
   4   1   8       53.24       56.54      1.91 o 
   5   1   8      109.55      109.26      2.80 o 
   6   1   8       17.66       16.66      1.51 o 
   7   1   8        0.26        2.51      1.11 o 
  -6   2   8       32.28       30.89      1.88 o 
  -5   2   8        0.58        0.98      0.98 o 
  -4   2   8        4.81        6.67      0.92 o 
  -3   2   8      220.46      241.70      3.39 o 
  -2   2   8        2.31        1.16      0.78 o 
  -1   2   8      335.47      348.32      3.57 o 
   0   2   8       57.27       54.05      1.07 o 
   1   2   8      208.20      208.41      2.66 o 
   2   2   8       22.62       25.24      1.14 o 
   3   2   8      270.38      281.66      3.51 o 
   4   2   8       46.17       41.92      1.63 o 
   5   2   8      121.69      118.41      2.91 o 
   6   2   8        0.49        0.59      1.12 o 
   7   2   8        1.12        1.32      1.05 o 
  -6   3   8        9.49        7.82      1.43 o 
  -5   3   8        1.02        1.41      1.16 o 
  -4   3   8        5.15        6.78      1.05 o 
  -3   3   8       48.34       51.27      1.84 o 
  -2   3   8      277.17      283.89      3.56 o 
  -1   3   8      182.53      194.52      2.79 o 
   0   3   8        6.56        6.80      0.54 o 
   1   3   8      180.72      173.33      2.53 o 
   2   3   8       12.73        9.08      0.88 o 
   3   3   8       15.50       13.08      1.03 o 
   4   3   8       25.69       25.34      1.42 o 
   5   3   8      115.33      118.77      2.86 o 
   6   3   8        5.47        5.33      1.16 o 
   7   3   8       18.36       18.79      1.68 o 
  -5   4   8        9.44        8.74      1.44 o 
  -4   4   8       59.39       58.63      2.26 o 
  -3   4   8        2.81        2.83      0.85 o 
  -2   4   8        8.15        6.82      0.98 o 
  -1   4   8       19.58       22.53      1.22 o 
   0   4   8      165.43      161.73      2.00 o 
   1   4   8        5.61        5.38      0.81 o 
   2   4   8       11.53       11.70      0.93 o 
   3   4   8       64.96       61.39      1.91 o 
   4   4   8       30.52       33.17      1.70 o 
   5   4   8        0.10        0.55      0.92 o 
   6   4   8        8.19        8.30      1.19 o 
   7   4   8        2.87        3.12      1.06 o 
  -4   5   8        3.12        4.22      1.01 o 
  -3   5   8       14.96       16.55      1.33 o 
  -2   5   8        2.18        1.83      0.85 o 
  -1   5   8        4.01        4.95      0.85 o 
   0   5   8        7.43        6.50      0.62 o 
   1   5   8      582.57      575.99      5.15 o 
   2   5   8       42.03       43.76      1.63 o 
   3   5   8        2.61        3.35      0.82 o 
   4   5   8       16.83       17.13      1.25 o 
   5   5   8       50.39       48.57      2.11 o 
   6   5   8        1.86        2.96      1.09 o 
   7   5   8        1.24        0.89      1.20 o 
  -3   6   8        0.13        0.93      0.93 o 
  -2   6   8        0.03        1.14      0.83 o 
  -1   6   8       68.74       67.30      2.19 o 
   0   6   8       17.51       12.55      0.81 o 
   1   6   8        3.10        1.85      0.95 o 
   2   6   8        0.85        1.56      0.92 o 
   3   6   8      148.24      149.32      3.08 o 
   4   6   8        1.06        0.75      0.93 o 
   5   6   8        0.13        1.35      0.87 o 
   6   6   8        0.84        2.16      1.11 o 
  -2   7   8        3.69        3.27      1.11 o 
  -1   7   8        0.27        0.89      0.95 o 
   0   7   8        0.16        0.27      0.64 o 
   1   7   8       54.43       55.78      2.17 o 
   2   7   8        0.13        2.26      0.86 o 
   3   7   8        0.00        0.97      0.80 o 
   4   7   8        2.99        3.90      1.03 o 
   5   7   8       28.91       26.98      1.76 o 
   0   8   8       20.51       22.99      1.23 o 
   1   8   8        5.37        7.62      1.25 o 
   2   8   8        3.09        1.21      1.15 o 
   3   8   8        0.51        0.56      1.02 o 
  -1  -6   9        6.16        5.78      1.37 o 
   0  -6   9        0.76        2.22      0.74 o 
  -4  -5   9        1.27        1.10      1.15 o 
  -3  -5   9        0.60        1.13      1.13 o 
  -2  -5   9        3.56        4.42      1.15 o 
  -1  -5   9        6.00        5.22      1.17 o 
   0  -5   9        0.21        1.12      0.72 o 
   1  -5   9        9.43       11.33      1.26 o 
   2  -5   9        6.90        8.24      1.36 o 
   3  -5   9        5.77        7.20      1.40 o 
  -5  -4   9        0.48        2.28      0.90 o 
  -4  -4   9        0.01        0.99      0.99 o 
  -3  -4   9        0.53        0.18      0.96 o 
  -2  -4   9        0.22        0.55      0.97 o 
  -1  -4   9       35.05       34.53      1.74 o 
   0  -4   9        8.17        7.74      0.89 o 
   1  -4   9        8.09       10.67      1.28 o 
   2  -4   9       14.30       13.74      1.45 o 
   3  -4   9        5.14        7.25      1.32 o 
   4  -4   9        7.88        6.20      1.36 o 
  -5  -3   9        0.03        0.87      0.87 o 
  -4  -3   9        0.89        1.02      0.95 o 
  -3  -3   9        7.39        3.72      1.28 o 
  -2  -3   9        6.04        8.80      1.11 o 
  -1  -3   9        5.99        8.00      0.98 o 
   0  -3   9       16.98       16.52      0.87 o 
   1  -3   9        0.34        0.91      0.91 o 
   2  -3   9       17.47       17.10      1.40 o 
   3  -3   9       29.17       32.07      2.00 o 
   4  -3   9       71.01       64.31      2.52 o 
   5  -3   9        6.67        8.30      1.47 o 
  -6  -2   9        0.99        0.17      1.16 o 
  -5  -2   9       37.46       39.43      1.92 o 
  -4  -2   9        1.35        1.64      0.90 o 
  -3  -2   9        3.58        3.98      0.97 o 
  -2  -2   9       84.51       72.05      2.22 o 
  -1  -2   9        8.01        7.39      1.05 o 
   0  -2   9       15.23       14.88      0.78 o 
   1  -2   9        0.73        1.03      0.72 o 
   2  -2   9       57.33       53.14      1.95 o 
   3  -2   9        6.45        4.31      0.96 o 
   4  -2   9       25.40       22.71      1.57 o 
   5  -2   9       20.70       25.55      1.68 o 
   6  -2   9        6.35        7.11      1.29 o 
  -6  -1   9       14.69       18.51      1.61 o 
  -5  -1   9       49.54       47.00      2.20 o 
  -4  -1   9        6.80        4.92      1.29 o 
  -3  -1   9      143.61      159.97      2.97 o 
  -2  -1   9       20.38       23.96      1.35 o 
  -1  -1   9       97.78       97.99      2.32 o 
   0  -1   9       54.36       62.80      1.83 o 
   1  -1   9       43.76       40.49      1.56 o 
   2  -1   9       99.24      104.17      2.43 o 
   3  -1   9        5.18        7.31      0.91 o 
   4  -1   9        4.28        5.38      1.04 o 
   5  -1   9        8.55        8.14      1.35 o 
   6  -1   9        0.35        0.96      1.21 o 
  -6   0   9        2.91        4.00      1.21 o 
  -5   0   9       35.91       35.24      1.98 o 
  -4   0   9       29.12       31.82      1.73 o 
  -3   0   9        3.89        2.78      0.98 o 
  -2   0   9       24.84       20.24      1.29 o 
  -1   0   9       83.68       86.45      2.25 o 
   0   0   9       17.07       14.98      0.97 o 
   1   0   9       10.01        9.47      0.89 o 
   2   0   9       44.99       40.23      1.56 o 
   3   0   9        1.30        2.14      0.97 o 
   4   0   9       10.70       10.03      1.24 o 
   5   0   9       19.53       18.11      1.56 o 
   6   0   9       29.54       31.72      1.94 o 
  -6   1   9        2.68        2.98      1.34 o 
  -5   1   9       26.06       26.50      1.73 o 
  -4   1   9        1.74        1.24      1.06 o 
  -3   1   9      112.12      115.72      2.54 o 
  -2   1   9        0.36        0.49      0.79 o 
  -1   1   9       19.88       19.25      1.15 o 
   0   1   9      172.50      174.41      2.50 o 
   1   1   9      140.97      139.04      2.42 o 
   2   1   9        0.06        0.12      0.65 o 
   3   1   9       59.09       57.22      1.82 o 
   4   1   9        0.30        0.86      0.86 o 
   5   1   9       19.50       20.38      1.51 o 
   6   1   9        0.67        1.21      0.95 o 
   7   1   9        0.44        2.91      1.08 o 
  -5   2   9        2.00        0.74      1.05 o 
  -4   2   9        0.29        0.86      0.86 o 
  -3   2   9      156.54      154.85      3.10 o 
  -2   2   9        4.55        4.34      0.91 o 
  -1   2   9      278.78      277.25      3.45 o 
   0   2   9       17.71       20.49      0.82 o 
   1   2   9      171.77      160.24      2.63 o 
   2   2   9       26.43       27.84      1.24 o 
   3   2   9        0.65        0.84      0.78 o 
   4   2   9       37.46       37.36      1.60 o 
   5   2   9        2.07        2.02      0.87 o 
   6   2   9        7.71        6.74      1.27 o 
   7   2   9        0.87        0.57      1.15 o 
  -5   3   9       43.75       44.72      2.21 o 
  -4   3   9       19.44       20.32      1.42 o 
  -3   3   9        7.68        8.91      1.18 o 
  -2   3   9       12.35       14.19      1.11 o 
  -1   3   9      138.15      142.26      2.68 o 
   0   3   9       80.51       76.90      2.57 o 
   1   3   9      227.10      225.08      3.09 o 
   2   3   9       28.13       31.07      1.35 o 
   3   3   9      129.32      119.02      2.58 o 
   4   3   9        6.18        6.59      1.04 o 
   5   3   9        0.00        0.25      0.92 o 
   6   3   9        0.44        0.25      1.13 o 
   7   3   9       25.18       24.90      1.95 o 
  -5   4   9        0.59        2.28      1.08 o 
  -4   4   9       13.06       11.95      1.35 o 
  -3   4   9       15.69       16.48      1.30 o 
  -2   4   9       60.79       59.06      2.04 o 
  -1   4   9        0.03        0.79      0.79 o 
   0   4   9       92.58       95.09      1.61 o 
   1   4   9       37.05       41.14      1.51 o 
   2   4   9      118.36      117.25      2.46 o 
   3   4   9        7.98        8.72      1.01 o 
   4   4   9        3.68        2.40      0.95 o 
   5   4   9       22.89       25.06      1.58 o 
   6   4   9        8.04       10.60      1.23 o 
  -4   5   9        2.75        3.52      1.08 o 
  -3   5   9       31.66       32.52      1.82 o 
  -2   5   9       33.69       37.34      1.77 o 
  -1   5   9       14.05       15.70      1.22 o 
   0   5   9        2.53        2.49      0.78 o 
   1   5   9        1.47        0.99      0.87 o 
   2   5   9       32.54       30.00      1.50 o 
   3   5   9       74.75       76.31      2.27 o 
   4   5   9        0.05        0.93      0.93 o 
   5   5   9        7.12        6.11      1.07 o 
   6   5   9        1.79        2.08      1.13 o 
  -3   6   9        2.29        2.41      1.00 o 
  -2   6   9        7.75        7.20      1.14 o 
  -1   6   9       16.11       15.24      1.27 o 
   0   6   9       38.46       41.27      1.30 o 
   1   6   9        0.61        2.66      0.82 o 
   2   6   9       37.82       30.08      1.71 o 
   3   6   9       36.36       36.81      1.77 o 
   4   6   9        8.24        9.08      1.15 o 
   5   6   9       46.59       51.01      2.19 o 
  -2   7   9       33.64       33.53      1.97 o 
  -1   7   9        0.02        0.06      1.07 o 
   0   7   9        8.14        7.33      0.86 o 
   1   7   9       10.79        6.62      1.24 o 
   2   7   9        4.03        5.67      1.02 o 
   3   7   9       23.08       25.29      1.46 o 
   4   7   9        2.59        2.30      0.89 o 
   2   8   9       12.03       14.60      1.51 o 
  -2  -5  10        7.12       10.48      1.38 o 
  -1  -5  10        0.01        1.03      1.10 o 
   0  -5  10        0.06        0.50      0.83 o 
   1  -5  10        0.60        1.67      0.95 o 
  -4  -4  10        1.06        0.12      1.11 o 
  -3  -4  10        3.56        2.58      1.14 o 
  -2  -4  10        3.07        7.96      1.17 o 
  -1  -4  10        3.78        3.98      1.24 o 
   0  -4  10        5.07        7.48      1.23 o 
   1  -4  10        8.00        5.61      1.16 o 
   2  -4  10        0.12        0.72      1.09 o 
   3  -4  10        3.37        4.93      1.25 o 
  -4  -3  10        2.90        6.12      1.13 o 
  -3  -3  10       12.68       12.68      1.34 o 
  -2  -3  10        9.55        7.70      1.23 o 
  -1  -3  10        4.72        3.36      1.06 o 
   0  -3  10        0.18        1.66      0.83 o 
   1  -3  10        0.17        0.00      0.85 o 
   2  -3  10        6.96        3.77      1.16 o 
   3  -3  10        7.35        3.97      1.32 o 
   4  -3  10        1.30        1.19      1.07 o 
  -5  -2  10        1.33        1.59      1.06 o 
  -4  -2  10        0.29        0.48      0.96 o 
  -3  -2  10       34.12       31.97      1.77 o 
  -2  -2  10        3.93        8.61      1.17 o 
  -1  -2  10        0.10        1.11      0.80 o 
   0  -2  10        0.27        1.07      0.79 o 
   1  -2  10      117.31      105.12      2.62 o 
   2  -2  10        1.44        0.96      0.96 o 
   3  -2  10        0.40        1.75      0.90 o 
   4  -2  10       19.87       18.75      1.50 o 
   5  -2  10        1.32        2.30      1.12 o 
  -5  -1  10        0.49        2.28      0.95 o 
  -4  -1  10       12.63       15.86      1.40 o 
  -3  -1  10       23.89       23.03      1.53 o 
  -2  -1  10      145.89      137.46      2.89 o 
  -1  -1  10      255.38      267.64      3.80 o 
   0  -1  10       23.72       18.44      0.87 o 
   1  -1  10        4.22        4.08      0.89 o 
   2  -1  10       34.49       37.34      1.74 o 
   3  -1  10       33.58       35.21      1.62 o 
   4  -1  10       27.31       27.60      1.62 o 
   5  -1  10        0.53        0.95      1.08 o 
   6  -1  10        0.11        0.17      1.06 o 
  -5   0  10        0.73        0.30      1.16 o 
  -4   0  10        0.23        0.98      0.98 o 
  -3   0  10       11.73       14.47      1.35 o 
  -2   0  10       12.81       12.12      1.23 o 
  -1   0  10       27.19       23.52      1.51 o 
   0   0  10       57.38       49.49      3.02 o 
   1   0  10       82.41       85.88      2.19 o 
   2   0  10        6.35        6.61      0.95 o 
   3   0  10        0.02        0.84      0.84 o 
   4   0  10      158.49      160.91      3.40 o 
   5   0  10        6.03        5.03      1.21 o 
   6   0  10        3.05        3.37      1.14 o 
  -5   1  10        4.69        6.20      1.11 o 
  -4   1  10        0.51        1.05      0.98 o 
  -3   1  10       42.35       44.26      1.79 o 
  -2   1  10        7.92        8.49      1.04 o 
  -1   1  10      144.40      154.76      2.72 o 
   0   1  10        3.80        2.69      0.59 o 
   1   1  10       12.96       13.48      1.11 o 
   2   1  10       80.16       73.56      2.07 o 
   3   1  10        7.88        8.84      0.95 o 
   4   1  10       32.11       32.02      1.63 o 
   5   1  10       22.68       23.25      1.65 o 
   6   1  10        1.93        2.08      1.22 o 
  -5   2  10        5.58        5.23      1.17 o 
  -4   2  10        0.73        1.55      0.86 o 
  -3   2  10       24.20       24.57      1.54 o 
  -2   2  10       28.18       30.93      1.47 o 
  -1   2  10      222.25      226.02      3.39 o 
   0   2  10        0.02        0.06      0.67 o 
   1   2  10      166.89      159.91      2.72 o 
   2   2  10        2.94        2.34      0.87 o 
   3   2  10       40.65       38.96      1.66 o 
   4   2  10       43.91       46.05      1.87 o 
   5   2  10       26.24       25.91      1.65 o 
   6   2  10        0.24        1.17      0.97 o 
  -5   3  10       29.99       33.52      2.02 o 
  -4   3  10        7.33        8.48      1.18 o 
  -3   3  10       10.44       13.89      1.24 o 
  -2   3  10       39.06       43.19      1.72 o 
  -1   3  10        3.79        2.37      0.90 o 
   0   3  10        0.19        0.06      0.77 o 
   1   3  10      152.07      142.38      2.76 o 
   2   3  10       51.26       49.36      1.73 o 
   3   3  10      183.84      185.65      3.25 o 
   4   3  10        5.28        6.04      1.14 o 
   5   3  10       77.60       73.41      2.48 o 
   6   3  10        0.09        1.03      1.03 o 
  -4   4  10        0.35        1.65      0.97 o 
  -3   4  10        3.64        5.37      0.92 o 
  -2   4  10       33.73       34.93      1.66 o 
  -1   4  10       17.79       21.65      1.34 o 
   0   4  10      267.75      269.03      8.23 o 
   1   4  10        6.51        6.19      0.91 o 
   2   4  10       16.03       15.37      1.21 o 
   3   4  10       18.66       17.42      1.28 o 
   4   4  10       55.63       59.34      2.18 o 
   5   4  10       30.98       29.80      1.78 o 
   6   4  10        0.89        1.13      1.13 o 
  -3   5  10        0.81        2.13      0.90 o 
  -2   5  10        3.34        3.42      0.97 o 
  -1   5  10        3.84        5.10      1.04 o 
   0   5  10        7.17        7.30      1.47 o 
   1   5  10       23.64       25.77      1.43 o 
   2   5  10       18.14       16.91      1.30 o 
   3   5  10        4.81        4.97      0.91 o 
   4   5  10       47.71       45.97      1.96 o 
   5   5  10        2.63        3.43      1.22 o 
   6   5  10        2.64        3.94      1.16 o 
  -2   6  10        7.47        6.98      1.37 o 
  -1   6  10        4.72        4.14      1.08 o 
   0   6  10       10.40        9.12      0.84 o 
   1   6  10       67.18       59.12      2.22 o 
   2   6  10       14.30       15.64      1.29 o 
   3   6  10       23.40       21.32      1.51 o 
   4   6  10        1.13        1.68      1.01 o 
   5   6  10       32.64       31.60      1.80 o 
  -1   7  10        2.01        2.99      1.05 o 
   0   7  10       32.58       38.74      1.45 o 
   1   7  10        2.14        1.79      0.99 o 
   2   7  10        5.83        3.10      1.11 o 
   3   7  10        7.53        5.88      1.10 o 
   4   7  10        0.09        0.11      0.99 o 
  -2  -4  11        6.23        6.06      1.33 o 
  -1  -4  11        0.04        0.37      1.04 o 
   0  -4  11        1.71        4.55      1.16 o 
   1  -4  11        0.54        1.27      1.09 o 
   2  -4  11        0.26        0.12      1.19 o 
  -3  -3  11       15.14       15.25      1.62 o 
  -2  -3  11        5.34        2.93      1.10 o 
  -1  -3  11        0.15        0.80      0.92 o 
   0  -3  11       10.81       10.36      0.88 o 
   1  -3  11        0.05        0.00      1.03 o 
   2  -3  11        0.03        0.90      0.96 o 
   3  -3  11        0.99        0.24      1.01 o 
  -4  -2  11        7.86        6.70      1.31 o 
  -3  -2  11       29.45       25.59      1.69 o 
  -2  -2  11       31.98       29.36      1.71 o 
  -1  -2  11        7.75        4.91      1.11 o 
   0  -2  11        1.27        3.83      0.70 o 
   1  -2  11        6.94        9.97      1.15 o 
   2  -2  11        0.02        0.06      0.95 o 
   3  -2  11       14.07       15.48      1.31 o 
   4  -2  11        0.22        1.76      0.93 o 
  -4  -1  11        4.13        4.20      1.26 o 
  -3  -1  11        6.24        3.71      1.22 o 
  -2  -1  11        0.47        1.22      0.97 o 
  -1  -1  11       32.28       29.10      1.64 o 
   0  -1  11        0.47        1.73      0.74 o 
   1  -1  11       20.10       21.37      1.43 o 
   2  -1  11       23.67       19.31      1.48 o 
   3  -1  11       21.15       19.33      1.42 o 
   4  -1  11        0.05        0.18      0.94 o 
   5  -1  11       11.16       12.20      1.39 o 
  -5   0  11        1.14        0.18      1.19 o 
  -4   0  11        0.61        3.34      0.96 o 
  -3   0  11        0.28        0.54      0.91 o 
  -2   0  11       24.93       28.49      1.58 o 
  -1   0  11        4.43        1.69      1.03 o 
   0   0  11       41.38       36.47      2.29 o 
   1   0  11      122.89      116.01      2.76 o 
   2   0  11       46.02       45.65      1.82 o 
   3   0  11        7.16        7.72      1.24 o 
   4   0  11       27.81       27.57      1.77 o 
   5   0  11        3.97        0.87      1.17 o 
  -4   1  11       31.11       32.07      1.90 o 
  -3   1  11        0.00        0.00      0.85 o 
  -2   1  11        0.01        0.85      0.85 o 
  -1   1  11       34.18       34.13      1.62 o 
   0   1  11       24.56       27.39      0.99 o 
   1   1  11       22.05       25.77      1.44 o 
   2   1  11        1.60        1.22      0.86 o 
   3   1  11       67.62       66.29      2.17 o 
   4   1  11        3.68        4.13      1.06 o 
   5   1  11        2.85        2.31      1.18 o 
   6   1  11        0.36        0.12      1.11 o 
  -4   2  11        1.80        2.89      1.11 o 
  -3   2  11        4.65        2.89      1.05 o 
  -2   2  11        1.18        2.87      0.85 o 
  -1   2  11        5.46        4.86      0.95 o 
   0   2  11        5.67        5.72      0.66 o 
   1   2  11      278.53      260.58      3.84 o 
   2   2  11        1.89        1.83      0.91 o 
   3   2  11      102.13       95.58      2.62 o 
   4   2  11        2.42        4.34      1.00 o 
   5   2  11        0.38        0.18      1.12 o 
   6   2  11        3.03        4.06      1.24 o 
  -4   3  11       12.23       13.17      1.60 o 
  -3   3  11        0.04        0.49      1.04 o 
  -2   3  11        0.34        0.49      0.85 o 
  -1   3  11       32.79       33.37      1.69 o 
   0   3  11        0.63        0.60      0.58 o 
   1   3  11        2.32        1.93      0.84 o 
   2   3  11        0.57        0.45      0.90 o 
   3   3  11      110.19      103.91      2.71 o 
   4   3  11        3.27        3.90      1.11 o 
   5   3  11       48.31       51.80      2.17 o 
   6   3  11        3.44        1.11      1.29 o 
  -3   4  11       43.75       48.37      2.21 o 
  -2   4  11        1.42        3.26      0.91 o 
  -1   4  11        0.15        0.90      0.84 o 
   0   4  11        6.74        5.87      0.80 o 
   1   4  11       16.27       15.05      1.18 o 
   2   4  11       59.49       57.98      1.97 o 
   3   4  11       25.06       24.15      1.59 o 
   4   4  11        0.33        0.28      0.97 o 
   5   4  11       19.48       16.45      1.50 o 
  -3   5  11        0.95        1.50      1.09 o 
  -2   5  11       10.41       12.73      1.33 o 
  -1   5  11       46.19       49.57      2.12 o 
   0   5  11       32.19       32.87      1.24 o 
   1   5  11       17.51       18.11      1.30 o 
   2   5  11       27.14       25.91      1.50 o 
   3   5  11        0.53        0.61      0.89 o 
   4   5  11        7.70        5.91      1.18 o 
   5   5  11        0.50        0.17      0.96 o 
  -1   6  11        2.85        1.96      1.07 o 
   0   6  11       19.87       23.91      1.12 o 
   1   6  11       14.46       14.18      1.37 o 
   2   6  11        0.40        0.27      0.81 o 
   3   6  11       12.68       12.41      1.26 o 
   4   6  11        0.38        1.69      0.93 o 
   1   7  11        0.03        0.73      1.02 o 
   2   7  11       24.16       24.12      1.71 o 
  -2  -3  12        0.59        0.95      1.02 o 
  -1  -3  12        0.34        3.11      0.97 o 
   0  -3  12        5.16        5.87      0.87 o 
   1  -3  12        9.21        6.46      1.37 o 
   2  -3  12        7.45        8.49      1.30 o 
  -3  -2  12       11.01       11.10      1.36 o 
  -2  -2  12       66.14       70.90      2.53 o 
  -1  -2  12        5.23        4.01      1.21 o 
   0  -2  12        0.10        0.69      0.69 o 
   1  -2  12        7.01        4.10      1.13 o 
   2  -2  12        1.16        2.30      1.12 o 
   3  -2  12        0.01        0.87      1.05 o 
  -3  -1  12        0.54        1.67      1.02 o 
  -2  -1  12        4.09        4.81      1.20 o 
  -1  -1  12        0.62        0.60      1.03 o 
   0  -1  12        6.96        8.95      0.83 o 
   1  -1  12       49.38       43.17      1.81 o 
   2  -1  12        0.05        1.28      0.98 o 
   3  -1  12       45.24       48.75      2.09 o 
   4  -1  12        0.00        0.62      1.09 o 
  -4   0  12        3.99        3.33      1.25 o 
  -3   0  12        3.27        3.19      1.26 o 
  -2   0  12        7.13        5.84      1.14 o 
  -1   0  12        2.14        3.53      1.02 o 
   0   0  12        0.09        0.31      1.76 o 
   1   0  12        0.00        0.34      1.10 o 
   2   0  12        6.82        6.33      1.15 o 
   3   0  12       33.70       30.32      1.72 o 
   4   0  12       37.79       39.08      2.18 o 
   5   0  12        2.54        4.68      1.24 o 
  -4   1  12        0.26        0.60      0.95 o 
  -3   1  12       26.72       28.67      1.75 o 
  -2   1  12       54.43       58.70      2.23 o 
  -1   1  12        0.66        0.00      0.89 o 
   0   1  12        0.29        0.05      0.60 o 
   1   1  12        7.23        5.96      1.08 o 
   2   1  12        7.26        7.51      1.14 o 
   3   1  12       12.28       14.39      1.31 o 
   4   1  12       46.24       41.24      2.06 o 
   5   1  12       43.61       39.94      2.10 o 
  -3   2  12        0.67        2.01      0.97 o 
  -2   2  12        0.01        0.06      0.90 o 
  -1   2  12       20.39       19.50      1.43 o 
   0   2  12        8.22        8.64      1.45 o 
   1   2  12       13.20       11.87      1.23 o 
   2   2  12        0.32        0.50      0.84 o 
   3   2  12       64.45       64.96      2.27 o 
   4   2  12        7.60        4.54      1.19 o 
   5   2  12       33.86       34.39      1.99 o 
  -3   3  12       14.05       15.33      1.46 o 
  -2   3  12       33.64       37.08      1.88 o 
  -1   3  12        6.47        5.21      1.14 o 
   0   3  12       16.75       19.57      0.99 o 
   1   3  12       19.30       20.05      1.33 o 
   2   3  12        3.58        3.95      0.95 o 
   3   3  12        4.41        2.63      1.01 o 
   4   3  12        0.82        0.73      1.02 o 
   5   3  12       59.26       58.88      2.37 o 
  -2   4  12        0.04        1.21      0.96 o 
  -1   4  12       25.71       27.95      1.74 o 
   0   4  12        0.30        0.08      0.73 o 
   1   4  12        1.37        1.49      0.82 o 
   2   4  12       18.33       14.67      1.32 o 
   3   4  12       25.97       23.66      1.55 o 
   4   4  12        4.88        5.67      1.22 o 
   5   4  12       18.40       18.74      1.44 o 
  -1   5  12        0.69        0.24      1.07 o 
   0   5  12       44.39       41.52      1.44 o 
   1   5  12       74.35       71.23      2.38 o 
   2   5  12        0.75        0.11      0.98 o 
   3   5  12        0.70        0.05      0.86 o 
   4   5  12       42.67       40.19      1.91 o 
   0   6  12       10.18       14.06      1.53 o 
   1   6  12        8.98        9.42      1.17 o 
   2   6  12       12.04       11.29      1.32 o 
   3   6  12        5.10        4.39      1.06 o 
  -1  -2  13        0.75        1.96      1.13 o 
   0  -2  13        0.25        1.85      0.75 o 
   1  -2  13        4.83        3.43      1.22 o 
   2  -2  13        0.00        0.34      0.97 o 
  -2  -1  13       23.15       21.79      1.65 o 
  -1  -1  13        0.00        1.77      1.00 o 
   0  -1  13       21.25       19.10      1.19 o 
   1  -1  13        0.68        0.74      0.91 o 
   2  -1  13        0.80        2.05      1.08 o 
   3  -1  13        0.15        1.07      1.01 o 
  -3   0  13        0.08        0.41      1.06 o 
  -2   0  13        0.41        0.53      0.94 o 
  -1   0  13       10.82       11.16      1.47 o 
   0   0  13        4.52        4.26      1.73 o 
   1   0  13        0.33        0.73      0.78 o 
   2   0  13        8.96        9.31      1.23 o 
   3   0  13       42.00       37.35      1.95 o 
  -3   1  13        2.73        4.43      1.18 o 
  -2   1  13        0.09        0.41      0.94 o 
  -1   1  13        6.85        6.98      1.11 o 
   0   1  13       58.28       57.83      2.13 o 
   1   1  13        5.23        4.66      1.00 o 
   2   1  13        0.02        0.55      0.88 o 
   3   1  13        2.75        2.60      1.00 o 
   4   1  13        0.66        0.11      1.04 o 
  -2   2  13        2.27        2.97      1.13 o 
  -1   2  13        6.71        7.52      1.23 o 
   0   2  13        7.26        7.45      0.72 o 
   1   2  13       14.22       14.62      1.31 o 
   2   2  13        9.32       11.32      1.09 o 
   3   2  13        0.02        0.65      0.87 o 
   4   2  13       14.20        8.69      1.37 o 
  -2   3  13        3.90        4.06      1.20 o 
  -1   3  13        0.02        1.30      0.94 o 
   0   3  13        8.30       10.88      0.91 o 
   1   3  13        0.94        0.11      0.92 o 
   2   3  13        1.95        1.03      0.86 o 
   3   3  13        3.42        3.63      0.92 o 
   4   3  13        1.58        1.78      0.98 o 
  -1   4  13       42.05       43.56      2.18 o 
   0   4  13       35.20       39.91      1.38 o 
   1   4  13        8.40       10.22      1.13 o 
   2   4  13        7.31        7.09      1.07 o 
   3   4  13        0.01        1.49      0.85 o 
   0   5  13       18.40       21.54      1.21 o 
   1   5  13       10.23       10.21      1.35 o 
   2   5  13        1.06        0.83      0.89 o 
  -1   0  14        0.07        0.11      1.15 o 
   0   0  14        0.01        0.64      0.83 o 
   1   0  14        5.49        5.63      1.26 o 
   2   0  14        0.05        0.86      0.98 o 
  -1   1  14        8.07        9.38      1.32 o 
   0   1  14        2.52        1.73      0.75 o 
   1   1  14        5.49        4.58      1.13 o 
   2   1  14        4.03        3.91      1.12 o 
  -1   2  14        1.35        2.69      1.09 o 
   0   2  14        3.13        3.05      0.75 o 
   1   2  14        1.34        2.08      1.01 o 
   2   2  14        5.18        4.12      1.01 o 
   0   3  14        4.26        5.54      1.04 o 
   1   3  14        0.59        0.95      0.95 o 
   2   3  14       10.32       13.26      1.30 o 
                                                 
